# Supplementary material for: Integrated Proteotranscriptomics Reveals Differences in Molecular Immunity between Min and Large White Pig Breeds
Source: Biology (Basel). 2022 Nov 25;11(12):1708. doi: 10.3390/biology11121708 (PMC9775064; doi:10.3390/biology11121708)
Supplement: Supplementary file 1 [file biology-11-01708-s001.zip › Supplemental Table S1.xlsx]

## Sheet: Sheet 1
Table S1. Protein expression clusters
Gene	80C	80LW	80M	Cluster
A0A075B7H8	-0.0255815941699305	-0.986963766060307	1.01254536023024	Cluster 5
A0A075B7H9	-1.14384878052662	0.435149116672593	0.708699663854031	Cluster 6
A0A075B7I5	-0.739466148997143	1.1377775789809	-0.398311429983755	Cluster 3
A0A075B7I6	-1.11014436816655	0.830180547044261	0.279963821122286	Cluster 6
A0A075B7I9	0.0867201503515387	-1.04053594313601	0.953815792784469	Cluster 4
A0A075B7J0	-0.166447267970082	-0.906332569693644	1.07277983766373	Cluster 5
A0A0H5ANC0	0.924447099993193	-1.06142983291228	0.136982732919088	Cluster 4
A0A286ZFW3	-0.919572345080254	-0.145019603410054	1.06459194849031	Cluster 5
A0A286ZI08	1.03034902370031	-0.966600770523555	-0.0637482531767547	Cluster 4
A0A286ZI97	0.498471875997635	-1.15125830004399	0.652786424046354	Cluster 4
A0A286ZIH1	0.303814186040213	-1.11667271495662	0.812858528916404	Cluster 4
A0A286ZIL9	0.23416748689559	0.862137473163013	-1.0963049600586	Cluster 2
A0A286ZIM1	-1.12428127595947	0.790161929518937	0.334119346440537	Cluster 6
A0A286ZJD8	0.735331613015293	-1.13868173641782	0.403350123402525	Cluster 4
A0A286ZJL9	-0.702319612199662	-0.442603616929844	1.14492322912951	Cluster 5
A0A286ZKC5	1.15455559197314	-0.593121999427267	-0.56143359254587	Cluster 1
A0A286ZKF8	-1.15119237990366	0.653487642235156	0.497704737668508	Cluster 6
A0A286ZKR7	0.212393020635181	-1.08913440438267	0.876741383747491	Cluster 4
A0A286ZLK2	-1.09567544592073	0.863466441401514	0.23220900451922	Cluster 6
A0A286ZMW3	0.910698442409608	0.159444451700613	-1.07014289411022	Cluster 2
A0A286ZN52	0.879316384828626	0.20849458396556	-1.08781096879419	Cluster 2
A0A286ZND5	0.867963061119064	0.225548676026655	-1.09351173714572	Cluster 2
A0A286ZNE4	-0.577350269189626	-0.577350269189626	1.15470053837925	Cluster 5
A0A286ZPA0	-1.05246447987023	0.114845695480123	0.937618784390105	Cluster 6
A0A286ZPG0	0.0461900483023476	0.976104585325516	-1.02229463362786	Cluster 2
A0A286ZPI8	1.15344637781171	-0.530128230650909	-0.623318147160803	Cluster 1
A0A286ZQ31	1.12028013750669	-0.317798759581766	-0.802481377924923	Cluster 1
A0A286ZQ85	-0.927527274353381	1.05938924651358	-0.131861972160199	Cluster 3
A0A286ZQJ9	-1.11798116931346	0.809167679522305	0.308813489791156	Cluster 6
A0A286ZQW4	0.907022411342429	0.165344802614981	-1.07236721395741	Cluster 2
A0A286ZR55	1.11767108631521	-0.307621476849134	-0.810049609466074	Cluster 1
A0A286ZRS0	0.552164663787968	0.60217482751204	-1.15433949130001	Cluster 2
A0A286ZRV9	-0.570238173301208	-0.584433280537581	1.15467145383879	Cluster 5
A0A286ZSJ7	0.408723158662636	-1.13962038558744	0.730897226924805	Cluster 4
A0A286ZSQ1	-0.78816055773325	1.12490324061948	-0.336742682886222	Cluster 3
A0A286ZSV5	-0.157429548992834	-0.911947606351839	1.06937715534467	Cluster 5
A0A286ZSX6	-0.539031977341108	-0.614838801870438	1.15387077921155	Cluster 5
A0A286ZT99	-0.493686332390898	1.15083727785095	-0.657150945460052	Cluster 3
A0A286ZTC9	0.841917477080192	-1.10534256457648	0.263425087496283	Cluster 4
A0A286ZTX3	-1.12768411262901	0.778891833326909	0.348792279302106	Cluster 6
A0A286ZTY5	-0.61186574294302	1.15399845529129	-0.542132712348273	Cluster 3
A0A286ZU93	1.05269040787793	-0.11539243430315	-0.937297973574781	Cluster 1
A0A286ZUI3	0.988886529593422	0.0218682435889818	-1.0107547731824	Cluster 1
A0A286ZUM8	1.10855838450317	-0.274415419835815	-0.834142964667358	Cluster 1
A0A286ZUY9	0.987323660967251	0.024888062362445	-1.01221172332969	Cluster 1
A0A286ZVB7	-0.424095534469016	-0.718063641808828	1.14215917627784	Cluster 5
A0A286ZVC4	-1.11071838332195	0.28199404261485	0.828724340707097	Cluster 6
A0A286ZVG0	0.612631499024618	-1.15396661207433	0.54133511304971	Cluster 4
A0A286ZVJ2	1.13593706812604	-0.747510264429276	-0.388426803696766	Cluster 1
A0A286ZVK1	-0.0191966213092579	1.00946010975375	-0.990263488444492	Cluster 2
A0A286ZWK2	1.11994150182504	-0.316458380862427	-0.803483120962609	Cluster 1
A0A286ZWQ1	-0.425419924286412	-0.716947725403726	1.14236764969014	Cluster 5
A0A286ZWS8	-0.901410208049853	-0.174270677599961	1.07568088564982	Cluster 5
A0A286ZX26	-0.748439470096803	1.1357174498847	-0.387277979787902	Cluster 3
A0A286ZXF4	1.14673704079742	-0.456126806630187	-0.690610234167234	Cluster 1
A0A286ZXR9	1.12833554098275	-0.351696171880226	-0.776639369102522	Cluster 1
A0A286ZXS6	-0.904924651816073	-0.168692671577833	1.07361732339391	Cluster 5
A0A286ZXT7	0.25676951051246	0.846577840874203	-1.10334735138666	Cluster 2
A0A286ZXX3	0.946611887046605	0.0993584009897365	-1.04597028803634	Cluster 2
A0A286ZYQ3	-0.871874546452316	1.09158663182908	-0.219712085376766	Cluster 3
A0A286ZYZ5	-0.589757276452796	1.15461101876888	-0.564853742316079	Cluster 3
A0A286ZZ57	1.02499080547636	-0.97297926403702	-0.0520115414393427	Cluster 4
A0A286ZZF0	-1.0596553551653	0.927128440484169	0.132526914681128	Cluster 6
A0A286ZZX3	-0.590926193700443	-0.563667088394733	1.15459328209518	Cluster 5
A0A287A027	-0.196429136938944	1.08363919553187	-0.887210058592925	Cluster 3
A0A287A042	-0.848382341942379	1.10256094580662	-0.25417860386424	Cluster 3
A0A287A064	-0.199634125563909	-0.885124388235694	1.0847585137996	Cluster 5
A0A287A078	-0.670483751382904	1.14939091263041	-0.478907161247505	Cluster 3
A0A287A0A9	-0.424842855884338	-0.717434158078063	1.1422770139624	Cluster 5
A0A287A0E9	1.08170325809937	-0.890763826697768	-0.190939431401596	Cluster 1
A0A287A0M2	-1.15398121192611	0.541698653747951	0.612282558178162	Cluster 6
A0A287A0W9	-0.771951859679666	-0.357709315914598	1.12966117559426	Cluster 5
A0A287A0X6	0.792742017284186	-1.1234680245376	0.330726007253413	Cluster 4
A0A287A113	-0.281724440039923	-0.828917912233295	1.11064235227322	Cluster 5
A0A287A191	1.15470053837925	-0.577350269189626	-0.577350269189626	Cluster 1
A0A287A1I6	0.867908153997556	0.225630320306385	-1.09353847430394	Cluster 2
A0A287A1U0	-0.9041120621115	-0.169985795800265	1.07409785791176	Cluster 5
A0A287A1Z0	0.223597220850071	0.869273870139522	-1.09287109098959	Cluster 2
A0A287A2E8	-0.30028600056412	1.11573672354195	-0.815450722977834	Cluster 3
A0A287A3T6	0.403682584926902	-1.13874058159225	0.73505799666535	Cluster 4
A0A287A461	-0.577350269189626	1.15470053837925	-0.577350269189626	Cluster 3
A0A287A4Y3	-0.189837942582536	-0.891474036929604	1.08131197951214	Cluster 5
A0A287A530	-0.111861037321198	-0.939366085999072	1.05122712332027	Cluster 5
A0A287A556	-0.570006057204807	1.15466952851048	-0.584663471305678	Cluster 3
A0A287A5G2	-0.685762646315496	1.14742914317143	-0.461666496855939	Cluster 3
A0A287A690	1.09393441367921	-0.226841256741462	-0.86709315693775	Cluster 1
A0A287A6K7	-0.0688977401042391	1.03266719589892	-0.963769455794684	Cluster 3
A0A287A6P1	-0.901057256891275	1.07588601814586	-0.174828761254586	Cluster 3
A0A287A6Q0	-1.11851152172301	0.807648558320799	0.310862963402214	Cluster 6
A0A287A7I2	1.15286176081193	-0.520018821914825	-0.632842938897108	Cluster 1
A0A287A7S8	-1.10325449649368	0.256462655223129	0.846791841270555	Cluster 6
A0A287A7V3	-0.742628843962755	-0.394438018488718	1.13706686245147	Cluster 5
A0A287A817	0.557904035016671	-1.15448460729817	0.596580572281495	Cluster 4
A0A287AAI1	-0.379347490924313	1.13416917205091	-0.754821681126599	Cluster 3
A0A287AB58	1.15151848377045	-0.501571061214401	-0.649947422556053	Cluster 1
A0A287ABJ5	1.149404007143	-0.479031625330842	-0.670372381812158	Cluster 1
A0A287AC34	1.06520117884612	-0.91861851185494	-0.146582666991182	Cluster 1
A0A287ACZ4	0.33517519720178	0.789357117872095	-1.12453231507387	Cluster 2
A0A287AD30	-0.852670085734205	-0.247990763898824	1.10066084963303	Cluster 5
A0A287AD38	0.679317352503663	-1.14829700760928	0.468979655105618	Cluster 4
A0A287ADL0	0.653325127798946	0.497882588314685	-1.15120771611363	Cluster 2
A0A287ADL4	-0.047565084388605	-0.975368683627059	1.02293376801566	Cluster 5
A0A287AE51	-0.225997523983869	-0.867661137955479	1.09365866193935	Cluster 5
A0A287AEA2	-1.14887825780958	0.474144255908576	0.674734001901	Cluster 6
A0A287AEH7	1.14937379981628	-0.670629076357889	-0.47874472345839	Cluster 1
A0A287AEL0	1.11577004088237	-0.300410920963182	-0.815359119919192	Cluster 1
A0A287AEM0	-0.844448671557035	-0.259816594686194	1.10426526624323	Cluster 5
A0A287AF47	1.09130792019095	-0.872434111720966	-0.218873808469982	Cluster 1
A0A287AFE3	0.0550773694125323	0.971323098792306	-1.02640046820484	Cluster 2
A0A287AFM0	1.14056950213547	-0.726252401876571	-0.414317100258904	Cluster 1
A0A287AFQ4	-0.648958941842115	1.15160655840663	-0.502647616564519	Cluster 3
A0A287AG13	0.822516333384599	0.290596633808962	-1.11311296719356	Cluster 2
A0A287AG70	1.08647863092045	-0.204605090351588	-0.881873540568857	Cluster 1
A0A287AHC2	-1.08036198023265	0.187174625087546	0.893187355145109	Cluster 6
A0A287AHK1	1.15468073180825	-0.571483259701677	-0.583197472106577	Cluster 1
A0A287AI92	1.12669434080884	-0.344441033459855	-0.782253307348989	Cluster 1
A0A287AIJ3	-0.610871921557442	-0.543166785852198	1.15403870740964	Cluster 5
A0A287AIM8	-1.05072470621732	0.940070918017069	0.110653788200255	Cluster 6
A0A287AJQ2	-0.674420829707946	-0.474496064325559	1.14891689403351	Cluster 5
A0A287AK19	1.14030680723172	-0.412751723079254	-0.727555084152469	Cluster 1
A0A287AK31	-0.445811686634371	1.14536936836583	-0.699557681731455	Cluster 3
A0A287AKL0	-0.487008063417548	-0.663202844643621	1.15021090806117	Cluster 5
A0A287AL17	-0.572354818686721	-0.582331353505103	1.15468617219182	Cluster 5
A0A287AL82	1.0171025413435	-0.981971607470289	-0.0351309338732132	Cluster 4
A0A287AL89	-0.983228121506672	1.01596780185646	-0.0327396803497914	Cluster 3
A0A287AL92	-1.15438955445671	0.600401832640964	0.553987721815749	Cluster 6
A0A287AL94	0.221380466127582	0.870759213883351	-1.09213968001093	Cluster 2
A0A287ALA0	-1.08557674375458	0.201991731541161	0.883585012213424	Cluster 6
A0A287ALB0	-0.730672360206683	1.13966713423245	-0.408994774025768	Cluster 3
A0A287ALH4	1.05396429037933	-0.935478725290281	-0.118485565089047	Cluster 4
A0A287ALV7	-0.97345797198601	1.02458090109851	-0.0511229291125047	Cluster 3
A0A287AM26	1.14851487496641	-0.677626613186897	-0.470888261779518	Cluster 1
A0A287ANU5	1.15469663356057	-0.579948957645042	-0.574747675915532	Cluster 1
A0A287ANX9	-0.11781913233672	-0.935871308718951	1.05369044105567	Cluster 5
A0A287AP26	0.633612711451969	-1.15280946511904	0.519196753667075	Cluster 4
A0A287AP28	-1.05365274808872	0.117727468113502	0.935925279975213	Cluster 6
A0A287AP33	-1.15441242843972	0.554868828564296	0.599543599875428	Cluster 6
A0A287AP71	-0.862011348955156	-0.23435312023726	1.09636446919242	Cluster 5
A0A287AQ20	-1.11824831865183	0.80840416930318	0.309844149348651	Cluster 6
A0A287AQC2	1.08667707281542	-0.881494867951244	-0.205182204864178	Cluster 1
A0A287AQK7	0.955270473205535	0.0841420700466329	-1.03941254325217	Cluster 1
A0A287AQV3	-0.413633007066476	-0.726821971251761	1.14045497831824	Cluster 5
A0A287AR56	-0.245341837530242	-0.85449617905795	1.09983801658819	Cluster 5
A0A287AR98	0.822269902830779	0.290936380554515	-1.11320628338529	Cluster 2
A0A287ARZ1	-0.619783442300087	-0.533850753475948	1.15363419577603	Cluster 5
A0A287ASJ8	-1.01706741456158	0.982010639852767	0.0350567747088114	Cluster 6
A0A287ASX3	0.768359308480794	-1.13065000181168	0.362290693330882	Cluster 4
A0A287AT36	-0.840024713861842	1.10613833667225	-0.266113622810409	Cluster 3
A0A287ATF0	0.823371937602637	0.289416013278577	-1.11278795088122	Cluster 2
A0A287ATF2	0.541610152612372	0.612367518343581	-1.15397767095595	Cluster 2
A0A287ATH4	0.0797224805697494	0.957752534965274	-1.03747501553502	Cluster 2
A0A287AU27	1.15470053837925	-0.577350269189626	-0.577350269189626	Cluster 1
A0A287AU93	-0.238139609755113	-0.859432696243039	1.09757230599815	Cluster 5
A0A287AUK3	-1.06336203418783	0.921483387771588	0.141878646416248	Cluster 6
A0A287AV07	-1.00140585229676	0.00281765900407586	0.998588193292682	Cluster 5
A0A287AV20	-0.90138171349767	1.07569746065715	-0.174315747159478	Cluster 3
A0A287AVF2	-1.0619498740882	0.923654002812881	0.138295871275318	Cluster 6
A0A287AVI5	1.00255132858844	-0.00512233601840399	-0.997428992570034	Cluster 1
A0A287AW81	-0.0917994842047927	-0.950935069200259	1.04273455340505	Cluster 5
A0A287AWN4	0.347970903034443	0.779527625467591	-1.12749852850203	Cluster 2
A0A287AWR7	-0.0601543834047859	1.02871931359486	-0.968564930190076	Cluster 3
A0A287AXI5	1.15470053837925	-0.577350269189626	-0.577350269189626	Cluster 1
A0A287AY08	-0.857838711615893	1.09831054087083	-0.240471829254933	Cluster 3
A0A287AY78	0.476126822323127	-1.14909438582618	0.672967563503055	Cluster 4
A0A287AYB4	1.0874117157429	-0.880086327501915	-0.207325388240986	Cluster 1
A0A287AYC4	0.917429591400941	-1.06595627041743	0.148526679016488	Cluster 4
A0A287AYJ8	-0.706159577054102	1.14428392704067	-0.438124349986569	Cluster 3
A0A287AZA7	1.07423423982615	-0.170353437838562	-0.903880801987586	Cluster 1
A0A287AZD5	-0.04170115924538	-0.978497087602382	1.02019824684776	Cluster 5
A0A287AZP0	-1.14129557930392	0.418715895383509	0.72257968392041	Cluster 6
A0A287B088	0.984167555668505	0.030946495455078	-1.01511405112358	Cluster 1
A0A287B0B8	1.08498449621582	-0.200284004156264	-0.88470049205956	Cluster 1
A0A287B1C9	-0.901696698485175	1.07551409822816	-0.173817399742981	Cluster 3
A0A287B1L8	0.867570273000168	-1.09370283292503	0.226132559924863	Cluster 4
A0A287B1U6	0.745024885295707	0.391492426588979	-1.13651731188469	Cluster 2
A0A287B250	1.11798273740734	-0.809163207935022	-0.308819529472315	Cluster 1
A0A287B2P9	-1.01662949009203	0.034132965655018	0.982496524437012	Cluster 5
A0A287B336	-0.905123196639248	-0.168376401145025	1.07349959778427	Cluster 5
A0A287B3A2	-1.14890658744213	0.674504480615885	0.474402106826243	Cluster 6
A0A287B3H8	-1.15355314789788	0.621345074385511	0.532208073512372	Cluster 6
A0A287B3S3	0.368217538412407	0.763684395626784	-1.13190193403919	Cluster 2
A0A287B4U0	1.14909215469493	-0.67298598294437	-0.476106171750556	Cluster 1
A0A287B5W2	-0.197154355013566	-0.886738822680158	1.08389317769372	Cluster 5
A0A287B6I2	-0.838544147093039	-0.268210860810405	1.10675500790344	Cluster 5
A0A287B6J6	1.13578023318241	-0.748174465424063	-0.387605767758344	Cluster 1
A0A287B6M0	1.05773746089545	-0.12775328838169	-0.929984172513762	Cluster 1
A0A287B6S5	-0.540135108168128	1.15391739918964	-0.613782291021513	Cluster 3
A0A287B785	-0.427219439717245	1.14264828888887	-0.71542884917162	Cluster 3
A0A287B7K8	-0.912017292335127	1.06933428875988	-0.157316996424753	Cluster 3
A0A287B843	0.313234405793574	0.805886384249963	-1.11912079004354	Cluster 2
A0A287B863	-0.650434692422337	1.15147459015527	-0.501039897732928	Cluster 3
A0A287B8B6	0.632549754550034	-1.1528814789786	0.520331724428566	Cluster 4
A0A287B8D1	1.06090122358373	-0.135651364896801	-0.925249858686929	Cluster 1
A0A287B8M3	-0.434923539434083	1.14381544738805	-0.708891907953964	Cluster 3
A0A287B8Z2	0.889508046232935	-1.08239151947717	0.192883473244239	Cluster 4
A0A287B9B3	0.0579603791250397	0.96975923883648	-1.02771961796152	Cluster 2
A0A287B9B9	-0.422399270785903	1.14188977825987	-0.719490507473971	Cluster 3
A0A287B9Q3	-1.14950743159819	0.669487545687858	0.480019885910335	Cluster 6
A0A287BAB3	-0.391277402453774	-0.745199486639002	1.13647688909278	Cluster 5
A0A287BAY9	-1.09101250240709	0.873025395214335	0.217987107192757	Cluster 6
A0A287BB44	-0.160591540467499	1.07057743109984	-0.909985890632343	Cluster 3
A0A287BBR1	-1.15436126233997	0.552941055953857	0.601420206386108	Cluster 6
A0A287BCT9	-0.666091628025184	1.14989430504754	-0.483802677022353	Cluster 3
A0A287BD18	-1.04411148257425	0.949107739253941	0.0950037433203088	Cluster 6
A0A287BDE8	1.14544465496457	-0.69908453231359	-0.446360122650976	Cluster 1
A0A287BDI2	-0.534198289217967	-0.619452681765227	1.15365097098319	Cluster 5
A0A287BDT8	0.772276206744569	0.357294540094602	-1.12957074683917	Cluster 2
A0A287BE02	0.977893537519751	0.0428362433398246	-1.02072978085958	Cluster 1
A0A287BE48	-0.0788444895626225	1.03708835117624	-0.958243861613612	Cluster 3
A0A287BEY3	-1.11371297518734	0.292787260544155	0.82092571464318	Cluster 6
A0A287BF75	1.15455438376042	-0.561367094309958	-0.593187289450463	Cluster 1
A0A287BFP3	-1.07623304719913	0.175774390957847	0.900458656241287	Cluster 6
A0A287BFY0	-0.478727700876593	1.14937200496773	-0.670644304091134	Cluster 3
A0A287BG16	1.07911084443845	-0.183690505345566	-0.895420339092887	Cluster 1
A0A287BH21	-1.10725172752998	0.837342639637344	0.269909087892637	Cluster 6
A0A287BH28	0.718053178604049	-1.14216114001631	0.424107961412262	Cluster 4
A0A287BIL8	-0.713927274801619	1.14292221437593	-0.428994939574308	Cluster 3
A0A287BIP4	-1.15376262256389	0.617178433770743	0.536584188793145	Cluster 6
A0A287BIU2	-1.086061066669	0.203393197931946	0.882667868737052	Cluster 6
A0A287BJ64	-1.08670644113613	0.205267679476856	0.881438761659272	Cluster 6
A0A287BJ65	-1.06482510883976	0.145617239442709	0.919207869397054	Cluster 6
A0A287BJD1	1.11804446281776	-0.808987097683934	-0.309057365133829	Cluster 1
A0A287BJE4	0.907457145637677	0.164649262022723	-1.0721064076604	Cluster 2
A0A287BJL7	-0.972581590908512	1.02533048487369	-0.0527488939651782	Cluster 3
A0A287BJW1	-1.15277297379435	0.634143332093179	0.518629641701171	Cluster 6
A0A287BK77	0.945748304635257	0.100859329544509	-1.04660763417977	Cluster 2
A0A287BKG2	1.13756556617919	-0.740417386193289	-0.397148179985903	Cluster 1
A0A287BKZ4	-0.899899633667965	-0.17665650853562	1.07655614220359	Cluster 5
A0A287BLF6	0.842475846963073	-1.1051062115772	0.262630364614123	Cluster 4
A0A287BLX2	0.295377302777979	-1.11441725174832	0.819039948970338	Cluster 4
A0A287BM29	-0.757126452675168	-0.376466343278492	1.13359279595366	Cluster 5
A0A287BMD1	-0.171550822194545	1.07467769977563	-0.903126877581076	Cluster 3
A0A287BML3	-1.03568766460144	0.960012686975387	0.0756749776260567	Cluster 6
A0A287BMT4	-0.592869034371273	1.15456022537923	-0.561691191007957	Cluster 3
A0A287BN06	0.0490340346557126	0.974580949632361	-1.02361498428807	Cluster 2
A0A287BNF7	-1.06155684231447	0.137303132350567	0.924253709963908	Cluster 6
A0A287BNX9	0.544198998274041	0.60987872491851	-1.15407772319255	Cluster 2
A0A287BP22	0.706205043439735	-1.14427622418047	0.438071180740731	Cluster 4
A0A287BP38	-1.10800938774279	0.835494298484747	0.272515089258046	Cluster 6
A0A287BP58	-0.404043576845082	1.13880436245329	-0.734760785608207	Cluster 3
A0A287BPE2	-0.273814286064974	1.10838503910632	-0.834570753041349	Cluster 3
A0A287BPL8	-0.846607478775434	1.10333449800171	-0.256727019226279	Cluster 3
A0A287BPP9	0.849069240232637	0.253190301196213	-1.10225954142885	Cluster 2
A0A287BPX7	-1.10449506332975	0.84391170723356	0.260583356096187	Cluster 6
A0A287BQC8	-0.859820984446151	-0.237570523259417	1.09739150770557	Cluster 5
A0A287BQK2	0.657550274288455	-1.15079747722227	0.493247202933817	Cluster 4
A0A287BQU9	1.12975702850071	-0.358149724733915	-0.771607303766796	Cluster 1
A0A287BR93	-1.07851650467462	0.896471930488537	0.182044574186084	Cluster 6
A0A287BRD6	-0.760568685444768	-0.372146023517983	1.13271470896275	Cluster 5
A0A287BRF1	0.98056106549213	0.037805632222025	-1.01836669771415	Cluster 1
A0A287BRR7	0.62357963333871	0.529852227589289	-1.153431860928	Cluster 2
A0A287BRV0	0.820257126280867	0.293706421134355	-1.11396354741522	Cluster 2
A0A287BS42	0.625448118298228	-1.15332562260704	0.527877504308809	Cluster 4
A0A288CFT0	-0.365521470444657	-0.76581479734373	1.13133626778839	Cluster 5
A0A480I6I0	-0.126632219052663	1.05728452493164	-0.930652305878981	Cluster 3
A0A480J3Z7	-0.551596382423741	-0.602726750478905	1.15432313290265	Cluster 5
A0A480P2B4	-1.14324443051422	0.712136019111594	0.43110841140263	Cluster 6
A0A480QIP5	0.619888689461405	0.533740139841799	-1.1536288293032	Cluster 2
A0A480TY64	0.995512986898747	0.00891442508350602	-1.00442741198225	Cluster 1
A0A481AED0	-1.15414864919736	0.607988264285007	0.546160384912354	Cluster 6
A0A481BCM9	-0.659341433919261	1.15061630293837	-0.491274869019104	Cluster 3
A0A5G2NLY0	-1.05939753629371	0.927514862681893	0.131882673611819	Cluster 6
A0A5G2Q7A4	0.614147903793335	-1.1539014220461	0.539753518252765	Cluster 4
A0A5G2Q7F8	0.203611957773837	-1.08613652702033	0.882524569246497	Cluster 4
A0A5G2Q7G7	0.466363806791253	0.681628787286537	-1.14799259407779	Cluster 2
A0A5G2Q7Q6	0.031155825588654	0.984058013880438	-1.01521383946909	Cluster 2
A0A5G2Q820	1.11145027159334	-0.826850052267494	-0.28460021932585	Cluster 1
A0A5G2Q990	1.13390142534644	-0.755896917181226	-0.378004508165216	Cluster 1
A0A5G2Q9R1	-0.355803274389162	1.12924438428969	-0.773441109900526	Cluster 3
A0A5G2Q9X4	-0.417392585401539	1.14107903183683	-0.723686446435292	Cluster 3
A0A5G2QAT3	0.811987581586442	0.304996452115956	-1.1169840337024	Cluster 2
A0A5G2QAW9	-1.15283152595394	0.519542178818458	0.633289347135481	Cluster 6
A0A5G2QBJ9	-1.0307083364286	0.966164820165245	0.0645435162633591	Cluster 6
A0A5G2QC96	-1.15407707404371	0.544181568582358	0.609895505461351	Cluster 6
A0A5G2QCL1	-0.675045932976531	1.14883963788044	-0.473793704903912	Cluster 3
A0A5G2QD63	1.10874987551271	-0.275080675081829	-0.833669200430884	Cluster 1
A0A5G2QDA4	0.0381771117316882	0.980364735241284	-1.01854184697297	Cluster 2
A0A5G2QDE0	1.14638050825088	-0.453362053242467	-0.693018455008407	Cluster 1
A0A5G2QE31	-0.300863619334686	1.11589067047946	-0.81502705114477	Cluster 3
A0A5G2QEF4	-0.618792470920928	1.15368404684274	-0.534891575921815	Cluster 3
A0A5G2QFX9	-1.07654007899606	0.176612613559661	0.8999274654364	Cluster 6
A0A5G2QG23	-0.773808681082796	-0.355332207878765	1.12914088896156	Cluster 5
A0A5G2QG83	-0.736654698678371	1.13839545748697	-0.401740758808599	Cluster 3
A0A5G2QGA4	-0.755727987204181	1.133943623679	-0.37821563647482	Cluster 3
A0A5G2QHL7	1.06081646176438	-0.135438199313619	-0.92537826245076	Cluster 1
A0A5G2QI19	0.412672449340901	0.727620994460189	-1.14029344380109	Cluster 2
A0A5G2QI26	-0.595916895752095	-0.558582438490675	1.15449933424277	Cluster 5
A0A5G2QIU0	-1.15371910013952	0.618080642728137	0.535638457411377	Cluster 6
A0A5G2QJ51	-1.13764044243863	0.740082207065625	0.397558235373009	Cluster 6
A0A5G2QJA9	-1.10146431663769	0.850869242632667	0.250595074005021	Cluster 6
A0A5G2QK35	1.12567285938456	-0.785649042068123	-0.340023817316433	Cluster 1
A0A5G2QKC3	-1.07706860366629	0.178059036041898	0.899009567624387	Cluster 6
A0A5G2QL81	1.07004031963712	-0.159174066632588	-0.910866253004537	Cluster 1
A0A5G2QM17	-0.468561151461627	-0.679687605064183	1.14824875652581	Cluster 5
A0A5G2QM19	-0.673558217789817	1.14902260405868	-0.475464386268862	Cluster 3
A0A5G2QN91	0.00852521128789502	-1.00423535056221	0.995710139274319	Cluster 5
A0A5G2QNJ7	-1.14667278606844	0.691048504847487	0.455624281220948	Cluster 6
A0A5G2QNL3	1.14616750091808	-0.451736954541694	-0.694430546376384	Cluster 1
A0A5G2QNL8	-1.15437537148625	0.553457403833912	0.600917967652337	Cluster 6
A0A5G2QNN2	0.239422130036147	-1.09797881095306	0.858556680916912	Cluster 4
A0A5G2QNV7	0.575754476370632	0.578944593106666	-1.1546990694773	Cluster 2
A0A5G2QPJ7	-0.338507637327085	1.1253183743309	-0.786810737003817	Cluster 3
A0A5G2QQE9	-0.990379899917571	-0.0189702783547686	1.00935017827234	Cluster 5
A0A5G2QQG6	-0.864655501281902	-0.230452867721724	1.09510836900362	Cluster 5
A0A5G2QR34	1.12753193876666	-0.348118582902929	-0.779413355863728	Cluster 1
A0A5G2QR70	-0.522410051304222	1.15300982700846	-0.63059977570424	Cluster 3
A0A5G2QRH4	1.10431519346852	-0.844332142350309	-0.259983051118206	Cluster 1
A0A5G2QRL5	-0.230303748837969	-0.86475635467871	1.09506010351668	Cluster 5
A0A5G2QRQ6	1.14365026738617	-0.433810462622724	-0.709839804763444	Cluster 1
A0A5G2QRW3	1.05986132669275	-0.133042170018824	-0.926819156673926	Cluster 1
A0A5G2QS97	-0.31559547679782	1.11972269455119	-0.804127217753371	Cluster 3
A0A5G2QSD6	-0.666523426105079	-0.483322570313152	1.14984599641823	Cluster 5
A0A5G2QSK4	0.152237349735231	0.915152146860328	-1.06738949659556	Cluster 2
A0A5G2QSR4	1.15385164332921	-0.615263647500906	-0.538587995828308	Cluster 1
A0A5G2QTJ9	-0.983682756511452	1.01555520842114	-0.0318724519096834	Cluster 3
A0A5G2QUE0	-0.669776176823786	1.1494738142379	-0.479697637414108	Cluster 3
A0A5G2QUQ5	0.207479440272187	-1.08746438252809	0.879984942255907	Cluster 4
A0A5G2QUR1	-0.0248753500377386	1.01220560445068	-0.987330254412944	Cluster 2
A0A5G2QUW8	1.01492131728792	-0.984378932340735	-0.0305423849471883	Cluster 4
A0A5G2QVP2	0.265410515153924	0.840520278377728	-1.10593079353165	Cluster 2
A0A5G2QW87	-0.515438597517671	1.15256134579382	-0.63712274827615	Cluster 3
A0A5G2QWE9	0.583045410777011	0.571636339474549	-1.15468175025156	Cluster 2
A0A5G2QWH2	-0.217539063242449	-0.873323929803246	1.0908629930457	Cluster 5
A0A5G2QWN3	-0.572554602628409	-0.582132694169939	1.15468729679835	Cluster 5
A0A5G2QX06	1.1140576330197	-0.294052215396931	-0.820005417622771	Cluster 1
A0A5G2QXR3	-0.204607556270662	1.08647947938878	-0.881871923118115	Cluster 3
A0A5G2QXX3	-0.205378554391582	1.08674452820918	-0.881365973817596	Cluster 3
A0A5G2QZC6	1.14974835299673	-0.482359077265962	-0.667389275730767	Cluster 1
A0A5G2QZH2	-1.15352484764898	0.531647909615567	0.621876938033407	Cluster 6
A0A5G2QZH5	0.985388453605542	0.0286091365334533	-1.013997590139	Cluster 1
A0A5G2QZJ2	-1.14685646789862	0.689790519632117	0.457065948266502	Cluster 6
A0A5G2QZN6	-0.980796676876696	-0.0373595691013903	1.01815624597809	Cluster 5
A0A5G2R0E8	0.837506749103623	-1.10718407832991	0.269677329226289	Cluster 4
A0A5G2R0G8	1.09190307392559	-0.871237192754572	-0.220665881171018	Cluster 1
A0A5G2R0H3	0.679079929411211	-1.14832784610786	0.46924791669665	Cluster 4
A0A5G2R0I4	0.267917279536915	-1.10666889904105	0.838751619504135	Cluster 4
A0A5G2R0I5	-0.392178494159238	-0.744467514386293	1.13664600854553	Cluster 5
A0A5G2R113	-0.11199393982854	-0.939288425377584	1.05128236520612	Cluster 5
A0A5G2R1P5	-0.198926904614346	-0.885585310427655	1.084512215042	Cluster 5
A0A5G2R215	-0.121742728103847	-0.933555119462759	1.0552978475666	Cluster 5
A0A5G2R2D6	1.07290818625953	-0.166790708558107	-0.906117477701417	Cluster 1
A0A5G2R2W7	-0.116303348228819	1.05306631788697	-0.936762969658148	Cluster 3
A0A5G2R2Y0	1.12116131013621	-0.321315138350308	-0.799846171785907	Cluster 1
A0A5G2R3B6	-0.386189631570939	-0.749318669023787	1.13550830059473	Cluster 5
A0A5G2R3X5	1.12382648362906	-0.33221664623582	-0.791609837393244	Cluster 1
A0A5G2R599	-0.592392386131234	-0.562176363369121	1.15456874950035	Cluster 5
A0A5G2R6J1	1.12087512490419	-0.32016851372075	-0.800706611183439	Cluster 1
A0A5G2R6X7	0.727463337911465	-1.14032539735948	0.412862059448014	Cluster 4
A0A5G2R7K7	-0.672815664423841	-0.476297102730294	1.14911276715414	Cluster 5
A0A5G2R840	0.730797190487104	-1.13964119274263	0.408844002255525	Cluster 4
A0A5G2R860	-0.553755566726691	-0.600627817324993	1.15438338405168	Cluster 5
A0A5G2R8T9	-0.76061841830477	1.13270187013577	-0.372083451831002	Cluster 3
A0A5G2R9A7	0.98161636555667	-1.017421877201	0.0358055116443275	Cluster 4
A0A5G2R9B1	-0.943581705974094	1.04819364020555	-0.104611934231462	Cluster 3
A0A5G2R9U8	1.085370486328	-0.883974241750379	-0.201396244577619	Cluster 1
A0A5G2RA54	0.786298745716278	-1.12547492332306	0.339176177606786	Cluster 4
A0A5G2RAC7	-1.06110925427674	0.924934346274882	0.136174908001858	Cluster 6
A0A5G2RAJ8	-1.15464850242215	0.567830732858049	0.586817769564098	Cluster 6
A0A5G2RAY1	-1.13967302637943	0.730643990339765	0.409029036039665	Cluster 6
A0A5G2RCJ6	-0.671559373223595	1.14926355625928	-0.477704183035689	Cluster 3
A0A5G2RDD7	-0.763463243437554	-0.368496948078362	1.13196019151591	Cluster 5
A0A5G2RDR7	-0.765081231066672	1.13153195887592	-0.366450727809249	Cluster 3
A0A5G2RE32	-0.743131125961384	-0.393821330832184	1.13695245679357	Cluster 5
A0A5G2RET9	1.12952721773195	-0.772432090591138	-0.357095127140815	Cluster 1
A0A5G2RF44	1.02563336700966	-0.972226247355351	-0.053407119654307	Cluster 4
A0A5G2RHD6	-1.04053077648571	0.0867082669894481	0.953822509496258	Cluster 6
A0A5G2RI05	-1.02645908161172	0.0552051797369214	0.971253901874804	Cluster 5
A0A5G2RIC5	1.10439343175558	-0.260244046903259	-0.844149384852318	Cluster 1
A0A5G2RIC7	1.09951688296388	-0.855203965361469	-0.244312917602425	Cluster 1
A0A5G2RID3	-0.172166526163009	1.0749052973484	-0.902738771185391	Cluster 3
A0A5G2RKA4	-0.497576365014898	1.15118129015728	-0.653604925142383	Cluster 3
A0A5G2RLA8	1.10804513794975	-0.835406611165326	-0.272638526784426	Cluster 1
A0A5G2RLJ6	-0.470838031896327	1.14850918717442	-0.677671155278093	Cluster 3
A0A5G2RLP2	1.1172921232032	-0.811121275377269	-0.306170847825928	Cluster 1
A0A5G2RNL0	0.993541906869144	0.012793428632227	-1.00633533550137	Cluster 1
A0A5K1TWC1	-0.420631135535306	1.14160611634189	-0.720974980806587	Cluster 3
A0A5K1UB60	0.985273405474693	0.0288297270049974	-1.01410313247969	Cluster 1
A0A5K1UBC7	-1.0652360454822	0.146672268062948	0.918563777419249	Cluster 6
A0A5K1UCV8	-0.837900612223193	1.10702146742196	-0.269120855198773	Cluster 3
A0A5K1UH01	0.797866496313033	-1.1218141446712	0.323947648358168	Cluster 4
A0A5K1UHA8	0.0292354813866989	0.985061690409975	-1.01429717179667	Cluster 2
A0A5K1UYV7	0.617771716517749	0.53596240013019	-1.15373411664794	Cluster 2
A0A5K1UZA2	-1.15298548423251	0.630975352753376	0.522010131479138	Cluster 6
A0A5K1V8G3	1.1406886790282	-0.415031741336518	-0.725656937691688	Cluster 1
A0A5S6G3Y8	1.1419094469016	-0.422522545983557	-0.71938690091804	Cluster 1
A0A5S6GT88	-0.580010664756532	-0.574685781012241	1.15469644576877	Cluster 5
A0A5S6HM44	0.085044662592222	0.954761757629122	-1.03980642022134	Cluster 2
A0A5S8M9X9	-0.412555812075204	-0.727717959286344	1.14027377136155	Cluster 5
A1E295	-0.814766316903365	-0.301218906624192	1.11598522352756	Cluster 5
A1XQU1	1.15333958431757	-0.625206916451827	-0.528132667865738	Cluster 1
A2SW51	-0.620044234298484	-0.53357663856043	1.15362087285891	Cluster 5
A2TLM1	-0.3079336831555	1.11775241684007	-0.809818733684567	Cluster 3
B3SP85	1.12094944904369	-0.320465871525797	-0.800483577517897	Cluster 1
B5KJG2	-0.439488366126976	-0.704992256160835	1.14448062228781	Cluster 5
B6ECP2	-0.207128746745869	-0.880215714707533	1.0873444614534	Cluster 5
B8XH67	-0.458769800288511	1.14707095907587	-0.688301158787354	Cluster 3
B8YGC1	0.479534372709989	-1.14945674276544	0.669922370055448	Cluster 4
C3S7K5	-0.847517916444348	-0.255420720492798	1.10293863693715	Cluster 5
C6L245	1.13574656669684	-0.38742993440683	-0.74831663229001	Cluster 1
D5L7X4	-0.318781885202764	-0.801745666965608	1.12052755216837	Cluster 5
E7D6R2	-0.828130838420698	-0.28282014230063	1.11095098072133	Cluster 5
E9KYT3	0.938396050519433	-1.05191548619353	0.1135194356741	Cluster 4
F1REZ1	1.15470053837925	-0.577350269189626	-0.577350269189626	Cluster 1
F1REZ2	1.05134079868277	-0.112134555950753	-0.939206242732019	Cluster 1
F1RFU7	-1.15458410933575	0.591492436776251	0.563091672559507	Cluster 6
F1RFY1	1.0590274343423	-0.928068192723463	-0.130959241618833	Cluster 4
F1RGX4	1.07232275567622	-0.165226166858866	-0.907096588817355	Cluster 1
F1RGY5	1.10173038445908	-0.850268966370302	-0.251461418088781	Cluster 1
F1RHA7	-0.266762659689273	-0.839566902358198	1.10632956204748	Cluster 5
F1RHA9	-0.682451887103293	-0.465430468027574	1.14788235513087	Cluster 5
F1RHE6	0.739016427697939	0.398860863934893	-1.13787729163284	Cluster 2
F1RHK7	1.03639793653675	-0.959117881286151	-0.0772800552505986	Cluster 4
F1RIE3	-1.09171572460086	0.220100924547119	0.871614800053741	Cluster 6
F1RJ93	0.305949597490774	-1.11723416885616	0.811284571365386	Cluster 4
F1RK01	-1.05630466503787	0.932089630827002	0.124215034210872	Cluster 6
F1RK02	0.588757668520117	0.565867238569726	-1.15462490708984	Cluster 2
F1RKG8	1.1320289101107	-0.368826955438407	-0.763201954672295	Cluster 1
F1RKY2	-1.14834107287457	0.678977908611032	0.469363164263535	Cluster 6
F1RL06	-0.851209029110042	-0.250104292233196	1.10131332134324	Cluster 5
F1RL75	-0.506590610186732	-0.645328345414997	1.15191895560173	Cluster 5
F1RLC4	-0.765241018716401	-0.366248396028726	1.13148941474513	Cluster 5
F1RM45	-0.532259656131507	1.15355573699623	-0.62129608086472	Cluster 3
F1RM49	-0.225439375452508	-0.868036559257005	1.09347593470951	Cluster 5
F1RM86	0.710315293856276	0.433251597998254	-1.14356689185453	Cluster 2
F1RMF9	0.68970897582988	-1.14686829483772	0.457159319007842	Cluster 4
F1RMN6	1.14496985597557	-0.44293562586514	-0.702034230110427	Cluster 1
F1RN40	-0.82721445228111	1.11130858593065	-0.28409413364954	Cluster 3
F1RN41	-0.845125513833078	1.1039746363267	-0.258849122493619	Cluster 3
F1RN44	-0.425754340515136	1.14242003164127	-0.716665691126129	Cluster 3
F1RN71	-0.815008667763014	1.11589734175452	-0.300888673991501	Cluster 3
F1RN76	1.14614772538138	-0.694560667333483	-0.451587058047899	Cluster 1
F1RPA7	0.734418371282663	0.40445929365654	-1.1388776649392	Cluster 2
F1RPH0	0.429981658548892	-1.14307316936268	0.713091510813791	Cluster 4
F1RPW2	-1.02637693869572	0.0550260693353731	0.971350869360347	Cluster 5
F1RPW9	0.461528557993377	0.685883713755936	-1.14741227174931	Cluster 2
F1RQ47	-1.0242558637552	0.973836654095753	0.0504192096594432	Cluster 6
F1RQ75	-1.15286928261701	0.520137990443556	0.632731292173452	Cluster 6
F1RQI0	0.924213682270089	0.137369432063964	-1.06158311433405	Cluster 2
F1RQW7	-0.928136687662007	1.05898154486276	-0.130844857200752	Cluster 3
F1RR00	-0.846945284475126	-0.2562425656466	1.10318785012173	Cluster 5
F1RRN0	0.583987659010197	0.570687346012742	-1.15467500502294	Cluster 2
F1RRU7	0.606703767291875	0.547490583597786	-1.15419435088966	Cluster 2
F1RRW5	0.248986921480148	-1.10096882381837	0.851981902338215	Cluster 4
F1RS37	0.987788603079977	-1.01177967178999	0.023991068710013	Cluster 4
F1RT17	-1.12430924789243	0.790072451962521	0.334236795929909	Cluster 6
F1RT67	-1.09310539249865	0.868795540495365	0.224309852003286	Cluster 6
F1RTA3	-0.577350269189626	-0.577350269189626	1.15470053837925	Cluster 5
F1RTB4	-0.991645398632813	-0.0165048839033308	1.00815028253614	Cluster 5
F1RU34	0.510365281249251	-1.15220296356694	0.641837682317686	Cluster 4
F1RU60	-0.959272861960847	-0.0770023048519703	1.03627516681282	Cluster 5
F1RUE4	0.560274897394768	-1.15453382878594	0.594258931391166	Cluster 4
F1RUH0	-0.845881895892065	1.10364856774438	-0.257766671852316	Cluster 3
F1RUS9	-0.453871396318157	1.14644674578339	-0.692575349465231	Cluster 3
F1RVE1	-0.466944008455171	-0.681116684596993	1.14806069305216	Cluster 5
F1RVH7	0.486266655591426	0.663871939413329	-1.15013859500476	Cluster 2
F1RVL7	-0.96318361693342	-0.069958724171317	1.03314234110474	Cluster 5
F1RVP4	-0.991031548641969	-0.0177018717096492	1.00873342035162	Cluster 5
F1RVS9	1.13103370694292	-0.364091767349564	-0.766941939593359	Cluster 1
F1RW32	1.12170362041033	-0.798203323722084	-0.323500296688244	Cluster 1
F1RWV2	0.269818484427086	-1.10722528604708	0.837406801619995	Cluster 4
F1RX36	-0.117284469885199	1.05347049391136	-0.936186024026159	Cluster 3
F1RX37	0.279717877889617	0.830356723468294	-1.11007460135791	Cluster 2
F1RX66	0.929808514367493	0.128047760231901	-1.05785627459939	Cluster 2
F1RXE4	-0.956781008031614	1.03823653374408	-0.0814555257124629	Cluster 3
F1RXM6	0.713141427828488	-1.14306418364941	0.429922755820921	Cluster 4
F1RZ79	-0.983266181277071	-0.0326671216135719	1.01593330289064	Cluster 5
F1RZN7	-1.07359774421857	0.904957686626339	0.168640057592227	Cluster 6
F1RZR6	0.984314262048314	0.0306660466814735	-1.01498030872979	Cluster 1
F1S021	-1.15031148196181	0.488048790339066	0.662262691622743	Cluster 6
F1S0E8	1.15462594559334	-0.565946604774453	-0.588679340818886	Cluster 1
F1S0J2	-1.14883518422308	0.675081834116037	0.473753350107044	Cluster 6
F1S0Y1	0.870408258076413	0.221904764680551	-1.09231302275696	Cluster 2
F1S145	1.09517002606287	-0.230643440324284	-0.86452658573859	Cluster 1
F1S268	0.922745820401293	-1.06254269753111	0.139796877129821	Cluster 4
F1S2X3	-0.907948267801454	-0.163862784102119	1.07181105190357	Cluster 5
F1S3D5	-0.447836370975449	1.14564587771773	-0.697809506742283	Cluster 3
F1S3J7	0.912202855127507	0.157017209669629	-1.06922006479713	Cluster 2
F1S3J9	0.940848394241874	0.109319905297851	-1.05016829953972	Cluster 2
F1S3Q8	-1.15002077069632	0.664950199809178	0.485070570887142	Cluster 6
F1S418	0.146656408646293	-1.06522987452651	0.91857346588022	Cluster 4
F1S4H4	-0.833313628327886	1.10889326049732	-0.275579632169432	Cluster 3
F1S4Q8	0.550924982730856	-1.15430334587337	0.603378363142517	Cluster 4
F1S567	0.679998518024574	-1.14820808822247	0.468209570197891	Cluster 4
F1S573	-0.927646953443783	1.05930928455013	-0.131662331106348	Cluster 3
F1S574	-1.14805541834206	0.681156450933325	0.466898967408739	Cluster 6
F1S5Q6	1.10767138145102	-0.836321235551781	-0.271350145899235	Cluster 1
F1S6B5	-0.894333931208192	1.0797214016942	-0.185387470486014	Cluster 3
F1S6Q3	-0.617804259283657	1.15373254038012	-0.535928281096462	Cluster 3
F1S6S9	0.256628159129743	0.846676428571623	-1.10330458770137	Cluster 2
F1S6Z3	-0.0192658711038884	-0.990227864588734	1.00949373569262	Cluster 5
F1S788	-0.923291842198824	1.06218661963435	-0.138894777435523	Cluster 3
F1S7V0	0.985054693461282	0.0292488870779001	-1.01430358053918	Cluster 1
F1S7Z7	-1.13193667707562	0.763552546708029	0.36838413036759	Cluster 6
F1S870	-0.896196805697532	-0.182475513590182	1.07867231928772	Cluster 5
F1S8H8	1.11169299390953	-0.285468954489885	-0.826224039419646	Cluster 1
F1S8V7	-0.310015007202406	1.1182925193063	-0.808277512103894	Cluster 3
F1S902	-0.618338012339851	1.15370649904499	-0.535368486705141	Cluster 3
F1S9T0	-0.992285585020119	1.00753988706669	-0.0152543020465682	Cluster 6
F1SAE9	-0.871169211795052	1.09193676237703	-0.220767550581975	Cluster 3
F1SAM0	-0.265051787873619	-0.840772961661381	1.105824749535	Cluster 5
F1SAM3	0.827419346220677	0.283809444279866	-1.11122879050054	Cluster 2
F1SAT8	-0.228863160379076	-0.865729753656056	1.09459291403513	Cluster 5
F1SB08	-1.15107777195766	0.654690463213525	0.496387308744136	Cluster 6
F1SB42	1.10459069323351	-0.260902913090353	-0.843687780143156	Cluster 1
F1SB50	-0.874398526620148	-0.215924318015379	1.09032284463553	Cluster 5
F1SB67	0.418311859368741	0.722917775144599	-1.14122963451334	Cluster 2
F1SBS0	0.0694836588710068	-1.03292969545193	0.963446036580921	Cluster 4
F1SC51	0.542203727774319	-1.15400125690469	0.611797529130371	Cluster 4
F1SC57	-0.761962418635118	1.1323532572677	-0.370390838632582	Cluster 3
F1SCC7	-0.352418355444966	1.12849641225789	-0.776078056812928	Cluster 3
F1SCC9	-1.14784349592559	0.682740320118434	0.465103175807154	Cluster 6
F1SCE6	-1.10991617069445	0.830756146477524	0.279160024216921	Cluster 6
F1SCF0	1.14928703268005	-0.477924917378328	-0.671362115301722	Cluster 1
F1SCF1	-0.482716576680014	-0.667068114814781	1.1497846914948	Cluster 5
F1SCZ6	-0.590191029422971	-0.564413596113694	1.15460462553666	Cluster 5
F1SD70	-0.68709421517715	-0.460148204456091	1.14724241963324	Cluster 5
F1SD87	0.504700701973215	0.647070518835084	-1.1517712208083	Cluster 2
F1SDV5	0.0454885756877232	-1.02196803261348	0.97647945692576	Cluster 4
F1SFA7	-1.08700523941587	0.206138266060672	0.880866973355199	Cluster 6
F1SFI5	-0.859086925528749	-0.238646061838617	1.09773298736737	Cluster 5
F1SFI6	-0.697292555772698	-0.448434219145152	1.14572677491785	Cluster 5
F1SFM5	-0.674831029628025	1.14886625952276	-0.474035229894737	Cluster 3
F1SGH0	0.910249461385984	-1.07041688774921	0.160167426363225	Cluster 4
F1SGM3	0.849311109920989	-1.10215314087766	0.252842030956668	Cluster 4
F1SGP8	-0.560622220744195	1.1545405105903	-0.59391828984611	Cluster 3
F1SGS9	0.989393671059228	0.0208854787044539	-1.01027914976368	Cluster 1
F1SGT4	-1.05690712575075	0.125699921485313	0.931207204265444	Cluster 6
F1SHI1	0.790472085165679	0.33371211190441	-1.12418419707009	Cluster 2
F1SI77	-1.13971904073738	0.409296818798583	0.730422221938802	Cluster 6
F1SIB1	-0.730134655916565	1.13977858912092	-0.409643933204355	Cluster 3
F1SIE1	1.08784558564844	-0.208596106831448	-0.879249478816994	Cluster 1
F1SIW5	1.06126717179118	-0.136572686339738	-0.92469448545144	Cluster 1
F1SJ86	-0.597707328712197	-0.556751070263105	1.1544583989753	Cluster 5
F1SJB5	1.15467329485651	-0.57046739645722	-0.584205898399293	Cluster 1
F1SJM0	-0.542448836885738	1.15401088442487	-0.611562047539125	Cluster 3
F1SJW8	-0.878887856613452	1.08803247401429	-0.209144617400843	Cluster 3
F1SL22	0.45128073847137	-1.14610724605068	0.694826507579309	Cluster 4
F1SL57	-0.889977264506322	-0.192157623716677	1.082134888223	Cluster 5
F1SLV7	0.540862510773815	0.613084906508042	-1.15394741728186	Cluster 2
F1SLX2	-1.15286605346261	0.520086801656656	0.632779251805953	Cluster 6
F1SMF4	-1.11847394811617	0.310717315803324	0.807756632312849	Cluster 6
F1SMH8	-1.01636056948009	0.982794227439348	0.0335663420407457	Cluster 6
F1SMJ1	-0.605172777539309	1.1542461987842	-0.549073421244895	Cluster 3
F1SMJ6	-1.14790884732468	0.465654106602377	0.682254740722306	Cluster 6
F1SN67	0.798324504789445	-1.12166380172837	0.323339296938918	Cluster 4
F1SN77	-1.11602537659384	0.814655473309356	0.30136990328448	Cluster 6
F1SNF3	-0.373787843003711	1.13305034953951	-0.7592625065358	Cluster 3
F1SPG5	-0.307408775650659	1.11761563036259	-0.810206854711928	Cluster 3
F1SPJ1	-0.973899005775006	-0.0503032727338444	1.02420227850885	Cluster 5
F1SPS6	-0.882170151354529	1.08632291403173	-0.204152762677203	Cluster 3
F1SQ09	-1.13813798469361	0.400304523787276	0.737833460906332	Cluster 6
F1SQR8	-0.640136934523372	1.15233556909515	-0.512198634571772	Cluster 3
F1SR05	-0.997522879118323	1.00245884795692	-0.0049359688385982	Cluster 6
F1SRB9	1.14309350025816	-0.430115009523724	-0.712978490734436	Cluster 1
F1SRC8	-1.1449589327272	0.442857779226977	0.702101153500223	Cluster 6
F1SRJ7	-0.492765475842573	1.15075359070417	-0.657988114861593	Cluster 3
F1SRK6	-0.932765851465147	-0.123075215067413	1.05584106653256	Cluster 5
F1SRU2	0.872548378252047	-1.09125090299247	0.218702524740425	Cluster 4
F1SS24	-0.848978784082944	1.10229929764391	-0.253320513560964	Cluster 3
F1SS26	-0.547252929630192	-0.606933398713999	1.15418632834419	Cluster 5
F1STC2	-0.619796049601778	-0.533837504066731	1.15363355366851	Cluster 5
F1STR1	-1.0941631275536	0.86662074404519	0.227542383508409	Cluster 6
F1SU75	1.14877178601038	-0.473180469485092	-0.675591316525293	Cluster 1
F1SUE2	-0.149083551840871	1.06617203510371	-0.917088483262838	Cluster 3
F1SUE4	0.503057248557357	-1.15163975825349	0.648582509696136	Cluster 4
F2Z4Z1	1.13254260908653	-0.371308669783125	-0.7612339393034	Cluster 1
F2Z558	1.06197941684355	-0.923608847856515	-0.138370568987034	Cluster 4
F2Z5B1	1.13443519792039	-0.753745308133643	-0.380689889786747	Cluster 1
F2Z5D2	1.15430089776281	-0.550843072197832	-0.603457825564982	Cluster 1
F2Z5K2	-0.708804678861453	-0.435025900131354	1.14383057899281	Cluster 5
F2Z5K4	1.15251930081032	-0.514823130770857	-0.637696170039459	Cluster 1
F6PS48	-1.06492635707752	0.145876977929901	0.919049379147624	Cluster 6
F6Q194	1.13069454677603	-0.362499100070582	-0.768195446705444	Cluster 1
F6QA08	-1.12834233491683	0.351726630164961	0.776615704751867	Cluster 6
H6UWK6	-0.918987885878954	-0.145977732042762	1.06496561792172	Cluster 5
I3L5I4	-0.323438771368775	1.12168840647703	-0.79824963510826	Cluster 3
I3L5U6	-0.861932839409795	1.09640149186463	-0.234468652454833	Cluster 3
I3L5Z3	0.103613414622213	0.944159253569457	-1.04777266819167	Cluster 2
I3L800	-1.10752285866251	0.836683394111329	0.270839464551181	Cluster 6
I3L812	-1.15366467234255	0.534484162166088	0.619180510176458	Cluster 6
I3L826	-0.711212773224786	1.1434085784102	-0.432195805185416	Cluster 3
I3L8H4	-0.873425717706361	1.09081196199952	-0.217386244293159	Cluster 3
I3L9E5	1.15380952124766	-0.616181872389928	-0.537627648857732	Cluster 1
I3L9F5	1.11117671632492	-0.82755293089764	-0.283623785427278	Cluster 1
I3L9F8	-1.01297530802838	0.0264764364435884	0.986498871584789	Cluster 5
I3L9V2	0.255240321231706	0.84764353901269	-1.1028838602444	Cluster 2
I3LB80	1.09681685928899	-0.861049730314406	-0.235767128974587	Cluster 1
I3LB93	-0.831880319403749	1.10946834993032	-0.277588030526566	Cluster 3
I3LBK0	0.969216917803111	0.0589574751700879	-1.0281743929732	Cluster 1
I3LC14	0.0660680547455886	0.965327760310709	-1.0313958150563	Cluster 2
I3LC64	-0.907411226592206	1.07213398375692	-0.164722757164714	Cluster 3
I3LC80	1.13428936833876	-0.379953013266944	-0.754336355071814	Cluster 1
I3LDA4	1.15273721249639	-0.634658306835372	-0.518078905661016	Cluster 1
I3LDC7	-1.07313751625833	0.90573254752241	0.167404968735918	Cluster 6
I3LDM7	1.14332775891506	-0.431659498202131	-0.711668260712925	Cluster 1
I3LE57	0.0442974926018689	0.977115132317667	-1.02141262491954	Cluster 2
I3LEE6	-0.79833009829565	-0.323331864767	1.12166196306265	Cluster 5
I3LF89	-0.7384166496152	1.13800975474793	-0.399593105132731	Cluster 3
I3LFX8	1.00245026787865	-0.00491868090599387	-0.997531586972652	Cluster 1
I3LG75	-0.59582105766972	-0.558680359762493	1.15450141743221	Cluster 5
I3LGB2	0.469397780116175	0.678947263010213	-1.14834504312639	Cluster 2
I3LGE9	0.907724389706377	-1.07194578487086	0.164221395164487	Cluster 4
I3LIF2	1.14004525208399	-0.411206325239603	-0.728838926844391	Cluster 1
I3LII3	0.885011760416948	-1.08481860617829	0.199806845761339	Cluster 4
I3LJP2	-1.12435623328812	0.78992204191896	0.334434191369153	Cluster 6
I3LJW2	0.280129140133557	0.83006209621759	-1.11019123635115	Cluster 2
I3LK29	-0.643445328228499	1.15207414522673	-0.508628816998232	Cluster 3
I3LKI1	-0.933698802281031	-0.121499908338324	1.05519871061935	Cluster 5
I3LKJ7	0.708240551369392	-1.14392815805039	0.435687606680999	Cluster 4
I3LL32	1.1517462988225	-0.504386455813726	-0.647359843008772	Cluster 1
I3LLD2	0.739412359503253	-1.13778952285989	0.398377163356643	Cluster 4
I3LMU6	-1.04355079485251	0.949854016282674	0.0936967785698388	Cluster 6
I3LN83	0.45530831660144	-1.14663226066506	0.691323944063625	Cluster 4
I3LPR3	1.15358486565564	-0.620740906040212	-0.532843959615424	Cluster 1
I3LQ84	0.546134254867222	-1.15414773200136	0.608013477134138	Cluster 4
I3LQD3	-1.07220476009478	0.907293320565294	0.16491143952949	Cluster 6
I3LQH7	1.07615380631299	-0.175558298298013	-0.900595508014981	Cluster 1
I3LQQ6	-0.204561581404978	-0.881902078260297	1.08646365966528	Cluster 5
I3LS87	-0.894990902231571	-0.184361703383585	1.07935260561515	Cluster 5
I3LT30	-0.174683844795417	-0.901148930253756	1.07583277504917	Cluster 5
I3LT62	-0.129107791178453	1.05828342805406	-0.929175636875599	Cluster 3
I3LTD0	-0.64316105493115	-0.508936114790851	1.152097169722	Cluster 5
I3LUA0	0.464069731441309	0.683650376745333	-1.14772010818664	Cluster 2
I3LUD1	0.294382052255537	-1.11414728443647	0.819765232180933	Cluster 4
I3LUR7	-0.612787300718327	-0.541172744124925	1.15396004484325	Cluster 5
I3LVL5	-0.552187333856857	-0.602152802603923	1.15434013646078	Cluster 5
I6L663	0.837840457588373	-1.1070463260475	0.269205868459129	Cluster 4
K7GKN3	-0.836189533140114	1.10772531875013	-0.271535785610013	Cluster 3
K7GKU8	-1.15182251910874	0.505351615596233	0.646470903512508	Cluster 6
K7GKY0	0.479150211251829	0.670266257630887	-1.14941646888272	Cluster 2
K7GKY6	1.06853398766572	-0.913313610889919	-0.155220376775799	Cluster 1
K7GL28	0.0950300322613935	-1.04412274724977	0.949092714988372	Cluster 4
K7GLU6	1.13121536854334	-0.364949162203685	-0.76626620633966	Cluster 1
K7GME6	1.15451153437543	-0.559163289591559	-0.595348244783871	Cluster 1
K7GMF6	-1.07126849704893	0.90884713070151	0.16242136634742	Cluster 6
K7GPB4	-0.918351909123361	1.06537091351227	-0.14701900438891	Cluster 3
K7GPB6	0.242068192642579	0.856745143887392	-1.09881333652997	Cluster 2
K7GPF5	0.852067511238212	0.248863064064653	-1.10093057530285	Cluster 2
K7GPT9	-1.03689978707911	0.958482987370545	0.0784167997085651	Cluster 6
K7GQJ1	-0.589313309617709	-0.565304022972732	1.15461733259044	Cluster 5
K7GQN2	1.12458055592499	-0.789202000723954	-0.335378555201042	Cluster 1
K7GQR1	0.910072487992254	-1.07052470851004	0.160452220517783	Cluster 4
K7GR72	1.15224823291523	-0.510985745985289	-0.641262486929945	Cluster 1
K7GRK7	-1.02815959391065	0.0589250023116576	0.96923459159899	Cluster 5
K7GRT5	0.6008610148368	-1.15437695224792	0.553515937411115	Cluster 4
K7GRW1	-0.36443999462953	1.13110756585796	-0.766667571228432	Cluster 3
K7GS06	0.0706494801166551	0.962801749029821	-1.03345122914648	Cluster 2
K7GS73	1.09857882528855	-0.241322817912432	-0.857256007376115	Cluster 1
K7GS94	-0.494786649847998	1.15093614535319	-0.656149495505197	Cluster 3
K9IVR7	1.09546140339953	-0.231545257306054	-0.863916146093476	Cluster 1
O02668	-1.14863751708205	0.67666078687583	0.471976730206224	Cluster 6
O02840	-0.93753270611426	-0.11499243165155	1.05252513776581	Cluster 5
O11780	0.905915608227963	0.167112904012696	-1.07302851224066	Cluster 2
O19063	-0.187103665199228	1.08033659324996	-0.893232928050732	Cluster 3
O46409	-0.369732295067507	-0.762484644141688	1.13221693920919	Cluster 5
O62839	1.14583475442379	-0.696598566832373	-0.449236187591412	Cluster 1
P00355	0.160632990198669	0.909960123752628	-1.0705931139513	Cluster 2
P00503	-1.09818661779185	0.240079370088684	0.85810724770317	Cluster 6
P01025	-1.13414503838412	0.754918929675488	0.379226108708635	Cluster 6
P02067	1.11846723902247	-0.310691316421628	-0.807775922600844	Cluster 1
P02070	1.10305770399917	-0.255813150292594	-0.847244553706576	Cluster 1
P02189	0.737462013844893	0.400757351405264	-1.13821936525016	Cluster 2
P02533	-0.575003160922487	-0.579694201180285	1.15469736210277	Cluster 5
P02538	-0.797086667797911	-0.324982500480244	1.12206916827815	Cluster 5
P02543	1.02269316441294	-0.975646074557346	-0.0470470898555972	Cluster 4
P02584	1.08749198403932	-0.879931786614945	-0.207560197424378	Cluster 1
P02768-1	-0.00925377668015979	-0.995340999000741	1.0045947756809	Cluster 5
P02769	0.0665807129760399	0.965045887717659	-1.0316266006937	Cluster 2
P04178	1.1259287996565	-0.784805003816912	-0.341123795839588	Cluster 1
P04264	-0.841667653671541	-0.263780422630513	1.10544807630205	Cluster 5
P04366	1.11805268230872	-0.309089049645671	-0.808963632663053	Cluster 1
P04404	1.15205002998008	-0.643741677025125	-0.508308352954954	Cluster 1
P06867	0.642750885538941	0.509379319091201	-1.15213020463014	Cluster 2
P07224	-1.13638166869767	0.745609906846464	0.390771761851209	Cluster 6
P08059	0.739867585196238	-1.13768828934947	0.397820704153228	Cluster 4
P08779	-0.71163813320484	-0.431694981225647	1.14333311443049	Cluster 5
P08835	-1.06158021495444	0.137362114811525	0.924218100142916	Cluster 6
P09571	-1.13917022237557	0.733042761175756	0.406127461199818	Cluster 6
P0DSN9	-0.210832927202602	1.08860622534894	-0.877773298146342	Cluster 3
P10668	1.15234093946556	-0.640067022251135	-0.51227391721442	Cluster 1
P11708	1.11894377785048	-0.31254352581709	-0.806400252033391	Cluster 1
P12069	-1.14135677963268	0.722265085109475	0.419091694523201	Cluster 6
P13645	-0.621384498574798	-0.532166563740151	1.15355106231495	Cluster 5
P13647	0.0226843707548844	-1.01114919900187	0.988464828246982	Cluster 5
P14287	-1.15119423227057	0.497726199290651	0.653468032979922	Cluster 6
P15468	0.192510375529664	-1.08225965858891	0.889749283059246	Cluster 4
P15497	-1.0765356931502	0.176600629329444	0.899935063820755	Cluster 6
P16225	-1.14931076025091	0.671162282876509	0.478148477374404	Cluster 6
P16611	-0.438914026283589	1.14439801566501	-0.705483989381419	Cluster 3
P18648	-0.941631682025293	1.0496053809619	-0.107973698936602	Cluster 3
P18650	1.15327001544841	-0.526873540696818	-0.626396474751592	Cluster 1
P20112	-0.519794149659463	-0.633053389353388	1.15284753901285	Cluster 5
P24853	0.582340390840216	-1.15468611993861	0.572345729098397	Cluster 4
P26234	1.11464288948146	-0.296211464662788	-0.818431424818681	Cluster 1
P27485	-1.02215313104257	0.976267099093181	0.0458860319493868	Cluster 6
P27917	-0.876292729292017	1.08936314072173	-0.213070411429715	Cluster 3
P28491	-0.675554198312927	1.14877641719337	-0.473222218880447	Cluster 3
P29700	1.15079967003847	-0.493271340697721	-0.657528329340744	Cluster 1
P30034	-0.703977911851429	-0.440671958159858	1.14464987001129	Cluster 5
P31346	-0.678583639962109	-0.469808410325322	1.14839205028743	Cluster 5
P32196	1.14580419541992	-0.696795436185372	-0.449008759234547	Cluster 1
P32752	-0.0777437361554085	1.03660276046124	-0.958859024305833	Cluster 3
P35527	-0.945556281604082	-0.101192667462017	1.0467489490661	Cluster 5
P35750	1.14185312253243	-0.719683359168711	-0.42216976336372	Cluster 1
P35908	-0.770420514973804	-0.359665015683462	1.13008553065727	Cluster 5
P43030	-0.544962760142861	-0.609143082238404	1.15410584238127	Cluster 5
P48819	-1.14495298090994	0.702137601159304	0.442815379750637	Cluster 6
P50390	0.347567083319261	0.779839990948865	-1.12740707426813	Cluster 2
P50447	1.1400655857156	-0.728739582883341	-0.411326002832258	Cluster 1
P50828	-1.00202592960637	0.997961681772418	0.00406424783395304	Cluster 6
P51525	0.158243114164466	-1.06968671779335	0.911443603628888	Cluster 4
P51779	-0.943526740948108	-0.104706894879575	1.04823363582768	Cluster 5
P62936	1.15066499322244	-0.658864257213448	-0.491800736008989	Cluster 1
P67937	0.781169528436785	-1.12701576973173	0.345846241294947	Cluster 4
P68137	1.1386046651977	-0.735689117808885	-0.402915547388812	Cluster 1
P79263	-0.530123438969198	1.15344612647946	-0.623322687510257	Cluster 3
P80031	-0.283336575360356	-0.82775952747539	1.11109610283575	Cluster 5
P80928	1.12547380198655	-0.339171383121094	-0.786302418865455	Cluster 1
P82460	1.13495013173162	-0.383311690403206	-0.751638441328416	Cluster 1
Q007T2	1.13677580044724	-0.743903097964872	-0.39287270248237	Cluster 1
Q03472	1.08579339871166	-0.883175293283858	-0.202618105427802	Cluster 1
Q05B55	-0.201166265138651	-0.884124489178178	1.08529075431683	Cluster 5
Q07717	0.590391191629476	-1.15460160035203	0.56421040872255	Cluster 4
Q0IIK2	-1.00073036593255	0.00146233568498709	0.999268030247564	Cluster 5
Q0KKC2	-0.581627252877716	1.15468995093933	-0.573062698061612	Cluster 3
Q0R678	-1.06255692199891	0.922723975259291	0.139832946739623	Cluster 6
Q0V8M9	0.555799755218717	-1.15443565786828	0.59863590264956	Cluster 4
Q0Z8R0	-0.818651309183409	-0.295910139649637	1.11456144883305	Cluster 5
Q1KS52	-0.535054771260164	1.15369175741096	-0.618636986150797	Cluster 3
Q1RMK2	1.15407959368796	-0.544249271157896	-0.609830322530066	Cluster 1
Q28065	1.01977765079022	-0.978973207155567	-0.040804443634649	Cluster 4
Q28085	0.601256649131798	0.553109241320774	-1.15436589045257	Cluster 2
Q28944	-0.540296413975801	1.15392410549592	-0.613627691520127	Cluster 3
Q29052	0.194737882447114	0.888307409235868	-1.08304529168298	Cluster 2
Q29126	-0.94611135071903	1.04634005856776	-0.100228707848731	Cluster 3
Q29228	1.10181951204771	-0.251752068251642	-0.850067443796064	Cluster 1
Q29549	-0.747445422271122	1.13595233896726	-0.388506916696144	Cluster 3
Q29550	-0.562248380796967	-0.592321611422323	1.15456999221929	Cluster 5
Q29561	1.08025979040388	-0.893370732206132	-0.186889058197749	Cluster 1
Q2EN76	1.15163966025753	-0.503056036306296	-0.648583623951235	Cluster 1
Q2LE37	-1.05124649126621	0.939338861667067	0.111907629599144	Cluster 6
Q2PYM7	1.15015111926126	-0.48639465894426	-0.663756460317004	Cluster 1
Q2QLE0	-0.570335881760637	1.15467224591983	-0.584336364159189	Cluster 3
Q2UVX4	-1.14366029737124	0.709782470748507	0.433877826622735	Cluster 6
Q2V6R9	0.579620146115859	-1.154697559765	0.575077413649141	Cluster 4
Q2VTP6	1.15092093444982	-0.494616469402781	-0.65630446504704	Cluster 1
Q2XVP4	0.570724781015075	0.583950509575898	-1.15467529059097	Cluster 2
Q3KUS7	-1.08058146405863	0.892792894646345	0.187788569412283	Cluster 6
Q45FY6	1.07102820308062	-0.16178433131265	-0.909243871767972	Cluster 1
Q49I35	0.474829075627107	-1.14895335306188	0.674124277434778	Cluster 4
Q5S1S4	-1.0339828269155	0.0718401636191547	0.962142663296351	Cluster 5
Q5U9S1	-0.280514597921773	-0.829785829082702	1.11030042700447	Cluster 5
Q68RU1	-1.14726042127578	0.686966631662187	0.46029378961359	Cluster 6
Q69DK8	0.996251098379458	-1.00370720602994	0.00745610765048612	Cluster 4
Q6QAQ1	1.13185453129114	-0.763864098995959	-0.367990432295185	Cluster 1
Q6QR67	1.12544286361542	-0.786403730063152	-0.339039133552272	Cluster 1
Q6YT39	-0.781345912873247	-0.345617694955343	1.12696360782859	Cluster 5
Q711S8	-0.249755998269233	1.10120604646113	-0.851450048191897	Cluster 3
Q767L7	1.03038405210915	-0.0638257348127988	-0.966558317296346	Cluster 1
Q7RTT2	-0.503711049656467	1.15169238995462	-0.647981340298155	Cluster 3
Q8HZV3	-0.983359530989573	-0.0324891238996283	1.0158486548892	Cluster 5
Q8HZW2	0.194070817655462	0.888739610282058	-1.08281042793752	Cluster 2
Q8MJ76	1.15470053837925	-0.577350269189626	-0.577350269189626	Cluster 1
Q9GLE3	-0.632617441794988	-0.52025949464298	1.15287693643797	Cluster 5
Q9GLP2	-1.15352731637405	0.5316965106828	0.621830805691246	Cluster 6
Q9N1F5	1.06222203390604	-0.138984426406821	-0.923237607499219	Cluster 1
Q9TSX9	1.12535854759909	-0.33867904052008	-0.786679507079008	Cluster 1
Q9TTE1	-0.273073087643915	1.10817089716866	-0.835097809524744	Cluster 3
Q9TUQ3	1.0120306063674	-0.987518718365483	-0.0245118880019202	Cluster 4
