# Supplementary material for: Integrated Proteotranscriptomics Reveals Differences in Molecular Immunity between Min and Large White Pig Breeds
Source: Biology (Basel). 2022 Nov 25;11(12):1708. doi: 10.3390/biology11121708 (PMC9775064; doi:10.3390/biology11121708)
Supplement: Supplementary file 1 [file biology-11-01708-s001.zip › Supplemental Table S2.xlsx]

## Sheet: cluster 1 GO
Analysis Type:	PANTHER Overrepresentation Test (Released 20210224)
Annotation Version and Release Date:	GO Ontology database DOI: 10.5281/zenodo.4735677 Released 2021-05-01
Analyzed List:	upload_1 (Sus scrofa)
Reference List:	Sus scrofa (all genes in database)
Test Type:	FISHER
Correction:	FDR
GO biological process complete	Sus scrofa - REFLIST (21797)	upload_1 (150)	upload_1 (expected)	upload_1 (over/under)	upload_1 (fold Enrichment)	upload_1 (raw P-value)	upload_1 (FDR)
protein folding (GO:0006457)	149	7	1.03	+	6.83	0.000101	0.0481
immune response (GO:0006955)	934	18	6.43	+	2.8	9.12e-05	0.045
organic substance catabolic process (GO:1901575)	1270	22	8.74	+	2.52	6.84e-05	0.035
actin cytoskeleton organization (GO:0030036)	436	12	3	+	4	6.15e-05	0.0326
organonitrogen compound metabolic process (GO:1901564)	4286	51	29.49	+	1.73	4.72e-05	0.026
supramolecular fiber organization (GO:0097435)	408	12	2.81	+	4.27	3.3e-05	0.0189
movement of cell or subcellular component (GO:0006928)	1115	21	7.67	+	2.74	3.14e-05	0.0187
locomotion (GO:0040011)	926	19	6.37	+	2.98	2.5e-05	0.0156
gas transport (GO:0015669)	21	4	0.14	+	27.68	2.37e-05	0.0154
organonitrogen compound catabolic process (GO:1901565)	826	18	5.68	+	3.17	1.92e-05	0.0131
hydrogen peroxide metabolic process (GO:0042743)	38	5	0.26	+	19.12	1.09e-05	0.0078
cellular component morphogenesis (GO:0032989)	420	13	2.89	+	4.5	9.09e-06	0.00685
proteolysis (GO:0006508)	1094	22	7.53	+	2.92	7.35e-06	0.00585
response to toxic substance (GO:0009636)	136	8	0.94	+	8.55	6.78e-06	0.00571
biological_process (GO:0008150)	16689	137	114.85	+	1.19	3.96e-06	0.00436
reactive oxygen species metabolic process (GO:0072593)	90	7	0.62	+	11.3	4.65e-06	0.00416
Unclassified (UNCLASSIFIED)	5108	13	35.15	-	0.37	3.96e-06	0.00405
metabolic process (GO:0008152)	6931	75	47.7	+	1.57	3.99e-06	0.00381
hydrogen peroxide catabolic process (GO:0042744)	28	5	0.19	+	25.95	2.84e-06	0.00339
cellular catabolic process (GO:0044248)	1273	25	8.76	+	2.85	2.44e-06	0.00318
proteasomal ubiquitin-independent protein catabolic process (GO:0010499)	25	5	0.17	+	29.06	1.73e-06	0.00248
detoxification (GO:0098754)	107	8	0.74	+	10.86	1.26e-06	0.002
catabolic process (GO:0009056)	1478	28	10.17	+	2.75	1.1e-06	0.00197
cellular detoxification (GO:1990748)	92	8	0.63	+	12.64	4.32e-07	0.00155
cellular response to toxic substance (GO:0097237)	95	8	0.65	+	12.24	5.42e-07	0.00155
immune system process (GO:0002376)	1521	29	10.47	+	2.77	6.01e-07	0.00143
cell-cell adhesion (GO:0098609)	327	13	2.25	+	5.78	6.41e-07	0.00131
cellular oxidant detoxification (GO:0098869)	81	8	0.56	+	14.35	1.75e-07	0.000834
cell adhesion (GO:0007155)	589	21	4.05	+	5.18	1.19e-09	8.49e-06
biological adhesion (GO:0022610)	593	22	4.08	+	5.39	2.23e-10	3.2e-06

## Sheet: cluster 2 GO
Analysis Type:	PANTHER Overrepresentation Test (Released 20210224)
Annotation Version and Release Date:	GO Ontology database DOI: 10.5281/zenodo.4735677 Released 2021-05-01
Analyzed List:	upload_1 (Sus scrofa)
Reference List:	Sus scrofa (all genes in database)
Test Type:	FISHER
Correction:	FDR
GO biological process complete	Sus scrofa - REFLIST (21797)	upload_1 (84)	upload_1 (expected)	upload_1 (over/under)	upload_1 (fold Enrichment)	upload_1 (raw P-value)	upload_1 (FDR)
regulation of lipoprotein particle clearance (GO:0010984)	12	3	0.05	+	64.87	2.4e-05	0.0344
proteasomal ubiquitin-independent protein catabolic process (GO:0010499)	25	6	0.1	+	62.28	1.82e-09	2.61e-05
plasma lipoprotein particle remodeling (GO:0034369)	19	3	0.07	+	40.97	7.97e-05	0.0544
protein-lipid complex remodeling (GO:0034368)	19	3	0.07	+	40.97	7.97e-05	0.0519
protein-containing complex remodeling (GO:0034367)	19	3	0.07	+	40.97	7.97e-05	0.0497
regulation of plasma lipoprotein particle levels (GO:0097006)	38	4	0.15	+	27.31	2.02e-05	0.0362
zymogen activation (GO:0031638)	39	4	0.15	+	26.61	2.22e-05	0.0354
negative regulation of wound healing (GO:0061045)	46	4	0.18	+	22.56	4.07e-05	0.0486
regulation of blood coagulation (GO:0030193)	52	4	0.2	+	19.96	6.38e-05	0.0507
regulation of hemostasis (GO:1900046)	53	4	0.2	+	19.58	6.84e-05	0.0515
regulation of coagulation (GO:0050818)	56	4	0.22	+	18.53	8.37e-05	0.0499
regulation of wound healing (GO:0061041)	94	5	0.36	+	13.8	3.98e-05	0.0519
external encapsulating structure organization (GO:0045229)	211	9	0.81	+	11.07	1.71e-07	0.000815
extracellular matrix organization (GO:0030198)	211	9	0.81	+	11.07	1.71e-07	0.000612
extracellular structure organization (GO:0043062)	213	9	0.82	+	10.96	1.84e-07	0.000528
wound healing (GO:0042060)	177	6	0.68	+	8.8	7.46e-05	0.0535
cell adhesion (GO:0007155)	589	11	2.27	+	4.85	1.82e-05	0.0435
biological adhesion (GO:0022610)	593	11	2.29	+	4.81	1.94e-05	0.0397
proteolysis (GO:0006508)	1094	19	4.22	+	4.51	3.21e-08	0.00023
cell migration (GO:0016477)	661	11	2.55	+	4.32	5.12e-05	0.0459
localization of cell (GO:0051674)	774	12	2.98	+	4.02	4.47e-05	0.0457
cell motility (GO:0048870)	774	12	2.98	+	4.02	4.47e-05	0.0427
locomotion (GO:0040011)	926	13	3.57	+	3.64	5.72e-05	0.0482
organonitrogen compound metabolic process (GO:1901564)	4286	33	16.52	+	2	4.3e-05	0.0474

## Sheet: cluster 3 GO
Analysis Type:	PANTHER Overrepresentation Test (Released 20210224)
Annotation Version and Release Date:	PANTHER version 16.0 Released 2020-12-01
Analyzed List:	upload_1 (Sus scrofa)
Reference List:	Sus scrofa (all genes in database)
Test Type:	FISHER
Correction:	FDR
PANTHER GO-Slim Molecular Function	Sus scrofa - REFLIST (21797)	upload_1 (126)	upload_1 (expected)	upload_1 (over/under)	upload_1 (fold Enrichment)	upload_1 (raw P-value)	upload_1 (FDR)
complement binding (GO:0001848)	9	3	0.05	+	57.66	3.93e-05	0.00121
low-density lipoprotein particle binding (GO:0030169)	8	2	0.05	+	43.25	0.00143	0.0361
serine-type endopeptidase inhibitor activity (GO:0004867)	70	8	0.4	+	19.77	1.59e-08	1.11e-06
extracellular matrix structural constituent (GO:0005201)	45	5	0.26	+	19.22	9.97e-06	0.000346
endopeptidase inhibitor activity (GO:0004866)	100	9	0.58	+	15.57	1.35e-08	3.74e-06
peptidase inhibitor activity (GO:0030414)	100	9	0.58	+	15.57	1.35e-08	2.49e-06
endopeptidase regulator activity (GO:0061135)	105	9	0.61	+	14.83	2e-08	1.23e-06
peptidase regulator activity (GO:0061134)	106	9	0.61	+	14.69	2.16e-08	1.2e-06
protease binding (GO:0002020)	110	9	0.64	+	14.15	2.91e-08	1.47e-06
serine-type endopeptidase activity (GO:0004252)	135	10	0.78	+	12.81	1.17e-08	6.52e-06
serine hydrolase activity (GO:0017171)	139	10	0.8	+	12.45	1.53e-08	1.69e-06
serine-type peptidase activity (GO:0008236)	139	10	0.8	+	12.45	1.53e-08	1.41e-06
hydrolase activity, acting on acid phosphorus-nitrogen bonds (GO:0016825)	139	10	0.8	+	12.45	1.53e-08	1.21e-06
enzyme inhibitor activity (GO:0004857)	145	9	0.84	+	10.74	2.69e-07	1.15e-05
endopeptidase activity (GO:0004175)	355	13	2.05	+	6.33	2.1e-07	9.73e-06
peptidase activity (GO:0008233)	459	16	2.65	+	6.03	1.47e-08	2.04e-06
enzyme regulator activity (GO:0030234)	411	9	2.38	+	3.79	0.000731	0.0203
catalytic activity, acting on a protein (GO:0140096)	1526	22	8.82	+	2.49	6.78e-05	0.00198
hydrolase activity (GO:0016787)	1731	21	10.01	+	2.1	0.00132	0.0348
nucleic acid binding (GO:0003676)	2258	1	13.05	-	0.08	2.6e-05	0.000849
heterocyclic compound binding (GO:1901363)	2605	1	15.06	-	0.07	4.92e-06	0.000182
organic cyclic compound binding (GO:0097159)	2640	1	15.26	-	0.07	3.01e-06	0.000119

## Sheet: cluster 4 GO
Analysis Type:	PANTHER Overrepresentation Test (Released 20210224)
Annotation Version and Release Date:	PANTHER version 16.0 Released 2020-12-01
Analyzed List:	upload_1 (Sus scrofa)
Reference List:	Sus scrofa (all genes in database)
Test Type:	FISHER
Correction:	FDR
PANTHER GO-Slim Biological Process	Sus scrofa - REFLIST (21797)	upload_1 (88)	upload_1 (expected)	upload_1 (over/under)	upload_1 (fold Enrichment)	upload_1 (raw P-value)	upload_1 (FDR)
glycolytic process (GO:0006096)	26	3	0.1	+	28.58	0.000213	0.0663
ribonucleoside diphosphate metabolic process (GO:0009185)	27	3	0.11	+	27.52	0.000236	0.0643
purine ribonucleoside diphosphate metabolic process (GO:0009179)	27	3	0.11	+	27.52	0.000236	0.0572
purine nucleoside diphosphate metabolic process (GO:0009135)	27	3	0.11	+	27.52	0.000236	0.0514
ATP generation from ADP (GO:0006757)	27	3	0.11	+	27.52	0.000236	0.0468
ADP metabolic process (GO:0046031)	27	3	0.11	+	27.52	0.000236	0.0429
immunoglobulin production (GO:0002377)	58	6	0.23	+	25.62	2.21e-07	0.000482
nucleoside diphosphate phosphorylation (GO:0006165)	31	3	0.13	+	23.97	0.000343	0.0577
nucleotide phosphorylation (GO:0046939)	31	3	0.13	+	23.97	0.000343	0.0535
production of molecular mediator of immune response (GO:0002440)	63	6	0.25	+	23.59	3.48e-07	0.00038
immune response (GO:0006955)	394	10	1.59	+	6.29	5.15e-06	0.00281
immune system process (GO:0002376)	542	12	2.19	+	5.48	2.2e-06	0.0016
cell adhesion (GO:0007155)	322	7	1.3	+	5.38	0.000365	0.053
biological adhesion (GO:0022610)	322	7	1.3	+	5.38	0.000365	0.0497
nucleic acid metabolic process (GO:0090304)	2651	0	10.7	-	< 0.01	2.12e-05	0.00924
RNA metabolic process (GO:0016070)	2402	0	9.7	-	< 0.01	5.31e-05	0.0193

## Sheet: cluster 5 GO
Analysis Type:	PANTHER Overrepresentation Test (Released 20210224)
Annotation Version and Release Date:	PANTHER version 16.0 Released 2020-12-01
Analyzed List:	upload_1 (Sus scrofa)
Reference List:	Sus scrofa (all genes in database)
Test Type:	FISHER
Correction:	FDR
PANTHER GO-Slim Biological Process	Sus scrofa - REFLIST (21797)	upload_1 (133)	upload_1 (expected)	upload_1 (over/under)	upload_1 (fold Enrichment)	upload_1 (raw P-value)	upload_1 (FDR)
immune response (GO:0006955)	394	17	2.4	+	7.07	5.29e-10	1.15e-06
immune system process (GO:0002376)	542	17	3.31	+	5.14	5.09e-08	5.56e-05
humoral immune response (GO:0006959)	98	8	0.6	+	13.38	2.71e-07	0.000148
complement activation (GO:0006956)	20	5	0.12	+	40.97	3.67e-07	0.00016
protein activation cascade (GO:0072376)	21	5	0.13	+	39.02	4.52e-07	0.000164
response to bacterium (GO:0009617)	135	9	0.82	+	10.93	2.41e-07	0.000175
response to biotic stimulus (GO:0009607)	270	11	1.65	+	6.68	1.19e-06	0.000289
response to other organism (GO:0051707)	269	11	1.64	+	6.7	1.15e-06	0.000314
phagocytosis (GO:0006909)	54	6	0.33	+	18.21	1.7e-06	0.000337
response to external biotic stimulus (GO:0043207)	269	11	1.64	+	6.7	1.15e-06	0.000359
interspecies interaction between organisms (GO:0044419)	280	11	1.71	+	6.44	1.67e-06	0.000365
immunoglobulin production (GO:0002377)	58	6	0.35	+	16.95	2.5e-06	0.000454
B cell receptor signaling pathway (GO:0050853)	32	5	0.2	+	25.61	2.84e-06	0.000476
production of molecular mediator of immune response (GO:0002440)	63	6	0.38	+	15.61	3.89e-06	0.000607
lymphocyte mediated immunity (GO:0002449)	36	5	0.22	+	22.76	4.78e-06	0.000696
adaptive immune response based on somatic recombination of immune receptors built from immunoglobulin superfamily domains (GO:0002460)	37	5	0.23	+	22.15	5.4e-06	0.000737
defense response (GO:0006952)	321	11	1.96	+	5.62	5.93e-06	0.000761
innate immune response (GO:0045087)	159	8	0.97	+	8.25	8.36e-06	0.00096
regulation of cell activation (GO:0050865)	72	6	0.44	+	13.66	7.98e-06	0.000967
positive regulation of lymphocyte activation (GO:0051251)	45	5	0.27	+	18.21	1.29e-05	0.00128
nucleic acid metabolic process (GO:0090304)	2651	2	16.18	-	0.12	1.2e-05	0.00131
leukocyte mediated immunity (GO:0002443)	45	5	0.27	+	18.21	1.29e-05	0.00135
cell recognition (GO:0008037)	46	5	0.28	+	17.81	1.43e-05	0.00136
nucleobase-containing compound metabolic process (GO:0006139)	2904	3	17.72	-	0.17	1.58e-05	0.00144
positive regulation of cell activation (GO:0050867)	50	5	0.31	+	16.39	2.08e-05	0.00174
defense response to bacterium (GO:0042742)	87	6	0.53	+	11.3	2.2e-05	0.00178
positive regulation of leukocyte activation (GO:0002696)	50	5	0.31	+	16.39	2.08e-05	0.00181
B cell activation (GO:0042113)	53	5	0.32	+	15.46	2.69e-05	0.0021
gene expression (GO:0010467)	2802	3	17.1	-	0.18	3.63e-05	0.00264
cellular biosynthetic process (GO:0044249)	2767	3	16.88	-	0.18	3.55e-05	0.00267
cellular macromolecule biosynthetic process (GO:0034645)	2356	2	14.38	-	0.14	6.19e-05	0.00365
RNA metabolic process (GO:0016070)	2402	2	14.66	-	0.14	6.4e-05	0.00368
regulation of lymphocyte activation (GO:0051249)	62	5	0.38	+	13.22	5.44e-05	0.00371
macromolecule biosynthetic process (GO:0009059)	2366	2	14.44	-	0.14	6.18e-05	0.00375
response to external stimulus (GO:0009605)	499	12	3.04	+	3.94	6.73e-05	0.00377
adaptive immune response (GO:0002250)	62	5	0.38	+	13.22	5.44e-05	0.00383
heterocycle metabolic process (GO:0046483)	2952	4	18.01	-	0.22	6.17e-05	0.00385
defense response to other organism (GO:0098542)	211	8	1.29	+	6.21	5.85e-05	0.00387
antigen receptor-mediated signaling pathway (GO:0050851)	66	5	0.4	+	12.42	7.19e-05	0.00392
cellular aromatic compound metabolic process (GO:0006725)	2966	4	18.1	-	0.22	6.15e-05	0.00395
negative regulation of endopeptidase activity (GO:0010951)	67	5	0.41	+	12.23	7.69e-05	0.00409
cell surface receptor signaling pathway (GO:0007166)	860	16	5.25	+	3.05	8.31e-05	0.00432
extracellular matrix organization (GO:0030198)	113	6	0.69	+	8.7	8.8e-05	0.00447
negative regulation of peptidase activity (GO:0010466)	70	5	0.43	+	11.71	9.34e-05	0.00453
extracellular structure organization (GO:0043062)	114	6	0.7	+	8.63	9.22e-05	0.00457
regulation of leukocyte activation (GO:0002694)	71	5	0.43	+	11.54	9.95e-05	0.00472
negative regulation of proteolysis (GO:0045861)	73	5	0.45	+	11.23	0.000113	0.00502
cell activation (GO:0001775)	119	6	0.73	+	8.26	0.000115	0.00504
immune response-activating signal transduction (GO:0002757)	73	5	0.45	+	11.23	0.000113	0.00512
immune response-activating cell surface receptor signaling pathway (GO:0002429)	73	5	0.45	+	11.23	0.000113	0.00523
immune response-regulating signaling pathway (GO:0002764)	76	5	0.46	+	10.78	0.000135	0.00544
immune response-regulating cell surface receptor signaling pathway (GO:0002768)	76	5	0.46	+	10.78	0.000135	0.00555
organic substance biosynthetic process (GO:1901576)	2807	4	17.13	-	0.23	0.000134	0.00561
biosynthetic process (GO:0009058)	2813	4	17.16	-	0.23	0.000133	0.0057
granulocyte chemotaxis (GO:0071621)	42	4	0.26	+	15.61	0.000173	0.00663
transcription by RNA polymerase II (GO:0006366)	1475	0	9	-	< 0.01	0.000169	0.0067
neutrophil migration (GO:1990266)	42	4	0.26	+	15.61	0.000173	0.00675
biological adhesion (GO:0022610)	322	9	1.96	+	4.58	0.000193	0.00689
activation of immune response (GO:0002253)	82	5	0.5	+	9.99	0.000189	0.00698
cell adhesion (GO:0007155)	322	9	1.96	+	4.58	0.000193	0.00701
negative regulation of hydrolase activity (GO:0051346)	82	5	0.5	+	9.99	0.000189	0.0071
organic cyclic compound metabolic process (GO:1901360)	3015	5	18.4	-	0.27	0.000206	0.00715
cellular nitrogen compound metabolic process (GO:0034641)	3255	6	19.86	-	0.3	0.00021	0.00716
regulation of gene expression (GO:0010468)	2169	2	13.23	-	0.15	0.000205	0.00721
regulation of transcription by RNA polymerase II (GO:0006357)	1438	0	8.77	-	< 0.01	0.00027	0.00906
regulation of hydrolase activity (GO:0051336)	268	8	1.64	+	4.89	0.000287	0.00949
leukocyte chemotaxis (GO:0030595)	50	4	0.31	+	13.11	0.000323	0.0104
granulocyte migration (GO:0097530)	50	4	0.31	+	13.11	0.000323	0.0105
cellular nitrogen compound biosynthetic process (GO:0044271)	2395	3	14.61	-	0.21	0.000379	0.0116
negative regulation of catalytic activity (GO:0043086)	149	6	0.91	+	6.6	0.000371	0.0117
regulation of endopeptidase activity (GO:0052548)	96	5	0.59	+	8.54	0.000378	0.0118
lymphocyte activation (GO:0046649)	98	5	0.6	+	8.36	0.000414	0.0125
myeloid leukocyte migration (GO:0097529)	54	4	0.33	+	12.14	0.000426	0.0127
regulation of peptidase activity (GO:0052547)	99	5	0.6	+	8.28	0.000433	0.0128
immune effector process (GO:0002252)	100	5	0.61	+	8.19	0.000452	0.0132
catabolic process (GO:0009056)	908	15	5.54	+	2.71	0.000487	0.014
cell chemotaxis (GO:0060326)	57	4	0.35	+	11.5	0.000516	0.0146
positive regulation of immune response (GO:0050778)	107	5	0.65	+	7.66	0.000607	0.017
leukocyte activation (GO:0045321)	110	5	0.67	+	7.45	0.000685	0.0189
leukocyte migration (GO:0050900)	65	4	0.4	+	10.09	0.000824	0.0222
negative regulation of molecular function (GO:0044092)	174	6	1.06	+	5.65	0.000815	0.0222
positive regulation of response to stimulus (GO:0048584)	397	9	2.42	+	3.72	0.000845	0.0222
endocytosis (GO:0006897)	175	6	1.07	+	5.62	0.000839	0.0223
inflammatory response (GO:0006954)	117	5	0.71	+	7	0.000894	0.0227
regulation of cellular biosynthetic process (GO:0031326)	1907	2	11.64	-	0.17	0.000966	0.0227
membrane invagination (GO:0010324)	177	6	1.08	+	5.56	0.000889	0.0228
response to stress (GO:0006950)	864	14	5.27	+	2.66	0.000908	0.0228
regulation of macromolecule biosynthetic process (GO:0010556)	1893	2	11.55	-	0.17	0.00096	0.0228
proteolysis (GO:0006508)	666	12	4.06	+	2.95	0.00088	0.0229
regulation of immune response (GO:0050776)	118	5	0.72	+	6.94	0.000928	0.023
regulation of cellular macromolecule biosynthetic process (GO:2000112)	1884	2	11.5	-	0.17	0.00096	0.023
regulation of nucleobase-containing compound metabolic process (GO:0019219)	1929	2	11.77	-	0.17	0.000992	0.023
cellular response to lipopolysaccharide (GO:0071222)	29	3	0.18	+	16.95	0.000951	0.0233
regulation of RNA metabolic process (GO:0051252)	1886	2	11.51	-	0.17	0.000959	0.0233
response to stimulus (GO:0050896)	2810	31	17.15	+	1.81	0.00102	0.0235
response to lipopolysaccharide (GO:0032496)	32	3	0.2	+	15.36	0.00124	0.0281
RNA biosynthetic process (GO:0032774)	1827	2	11.15	-	0.18	0.0014	0.0309
transcription, DNA-templated (GO:0006351)	1820	2	11.11	-	0.18	0.0014	0.0312
nucleic acid-templated transcription (GO:0097659)	1820	2	11.11	-	0.18	0.0014	0.0315
cellular response to biotic stimulus (GO:0071216)	34	3	0.21	+	14.46	0.00146	0.0318
antimicrobial humoral immune response mediated by antimicrobial peptide (GO:0061844)	35	3	0.21	+	14.05	0.00158	0.034
aromatic compound biosynthetic process (GO:0019438)	2110	3	12.87	-	0.23	0.00165	0.0346
nucleobase-containing compound biosynthetic process (GO:0034654)	2083	3	12.71	-	0.24	0.00162	0.0347
heterocycle biosynthetic process (GO:0018130)	2110	3	12.87	-	0.23	0.00165	0.0349
vesicle budding from membrane (GO:0006900)	203	6	1.24	+	4.84	0.00175	0.0364
regulation of proteolysis (GO:0030162)	139	5	0.85	+	5.9	0.00187	0.0384
regulation of RNA biosynthetic process (GO:2001141)	1767	2	10.78	-	0.19	0.00204	0.0409
regulation of nucleic acid-templated transcription (GO:1903506)	1767	2	10.78	-	0.19	0.00204	0.0413
regulation of transcription, DNA-templated (GO:0006355)	1767	2	10.78	-	0.19	0.00204	0.0417
response to molecule of bacterial origin (GO:0002237)	39	3	0.24	+	12.61	0.00211	0.0418
regulation of catalytic activity (GO:0050790)	644	11	3.93	+	2.8	0.00218	0.0428

## Sheet: cluster 6 GO
Table S2: Go enrichment of proteians in different clusters
Analysis Type:	PANTHER Overrepresentation Test (Released 20210224)
Annotation Version and Release Date:	PANTHER version 16.0 Released 2020-12-01
Analyzed List:	upload_1 (Sus scrofa)
Reference List:	Sus scrofa (all genes in database)
Test Type:	FISHER
Correction:	FDR
PANTHER GO-Slim Biological Process	Sus scrofa - REFLIST (21797)	upload_1 (107)	upload_1 (expected)	upload_1 (over/under)	upload_1 (fold Enrichment)	upload_1 (raw P-value)	upload_1 (FDR)
negative regulation of blood coagulation (GO:0030195)	3	2	0.01	+	> 100	0.000234	0.0138
negative regulation of coagulation (GO:0050819)	4	2	0.02	+	> 100	0.00035	0.017
complement activation (GO:0006956)	20	3	0.1	+	30.56	0.000187	0.012
protein activation cascade (GO:0072376)	21	3	0.1	+	29.1	0.000213	0.0133
antibacterial humoral response (GO:0019731)	25	3	0.12	+	24.45	0.00034	0.0172
negative regulation of endopeptidase activity (GO:0010951)	67	7	0.33	+	21.28	7.48e-08	5.44e-05
negative regulation of peptidase activity (GO:0010466)	70	7	0.34	+	20.37	9.88e-08	4.31e-05
negative regulation of hydrolase activity (GO:0051346)	82	8	0.4	+	19.87	1.38e-08	3.02e-05
negative regulation of proteolysis (GO:0045861)	73	7	0.36	+	19.53	1.29e-07	4.69e-05
B cell receptor signaling pathway (GO:0050853)	32	3	0.16	+	19.1	0.000662	0.0295
defense response to bacterium (GO:0042742)	87	8	0.43	+	18.73	2.13e-08	2.32e-05
cell recognition (GO:0008037)	46	4	0.23	+	17.71	0.000104	0.00813
lymphocyte mediated immunity (GO:0002449)	36	3	0.18	+	16.98	0.000911	0.039
adaptive immune response based on somatic recombination of immune receptors built from immunoglobulin superfamily domains (GO:0002460)	37	3	0.18	+	16.52	0.000982	0.0404
B cell activation (GO:0042113)	53	4	0.26	+	15.37	0.000174	0.0119
phagocytosis (GO:0006909)	54	4	0.27	+	15.09	0.000186	0.0123
regulation of endopeptidase activity (GO:0052548)	96	7	0.47	+	14.85	7.34e-07	0.000178
regulation of peptidase activity (GO:0052547)	99	7	0.49	+	14.4	8.92e-07	0.000195
immunoglobulin production (GO:0002377)	58	4	0.28	+	14.05	0.000241	0.0139
production of molecular mediator of immune response (GO:0002440)	63	4	0.31	+	12.93	0.000326	0.0169
humoral immune response (GO:0006959)	98	6	0.48	+	12.47	1.21e-05	0.00147
negative regulation of catalytic activity (GO:0043086)	149	9	0.73	+	12.3	8.25e-08	4.5e-05
response to bacterium (GO:0009617)	135	8	0.66	+	12.07	5.13e-07	0.00014
negative regulation of molecular function (GO:0044092)	174	9	0.85	+	10.54	2.89e-07	9.01e-05
regulation of proteolysis (GO:0030162)	139	7	0.68	+	10.26	7.56e-06	0.00118
extracellular matrix organization (GO:0030198)	113	5	0.55	+	9.01	0.000286	0.0156
extracellular structure organization (GO:0043062)	114	5	0.56	+	8.93	0.000297	0.0158
negative regulation of cellular protein metabolic process (GO:0032269)	165	7	0.81	+	8.64	2.2e-05	0.00218
negative regulation of protein metabolic process (GO:0051248)	172	7	0.84	+	8.29	2.84e-05	0.00269
defense response to other organism (GO:0098542)	211	8	1.04	+	7.72	1.23e-05	0.00141
response to external biotic stimulus (GO:0043207)	269	9	1.32	+	6.82	9.09e-06	0.00132
response to other organism (GO:0051707)	269	9	1.32	+	6.82	9.09e-06	0.00124
response to biotic stimulus (GO:0009607)	270	9	1.33	+	6.79	9.36e-06	0.0012
interspecies interaction between organisms (GO:0044419)	280	9	1.37	+	6.55	1.24e-05	0.00135
regulation of hydrolase activity (GO:0051336)	268	8	1.32	+	6.08	6.37e-05	0.00535
defense response (GO:0006952)	321	9	1.58	+	5.71	3.52e-05	0.00307
immune response (GO:0006955)	394	11	1.93	+	5.69	4.77e-06	0.0008
response to external stimulus (GO:0009605)	499	13	2.45	+	5.31	1.31e-06	0.000259
immune system process (GO:0002376)	542	13	2.66	+	4.89	3.17e-06	0.000577
regulation of catalytic activity (GO:0050790)	644	12	3.16	+	3.8	8.71e-05	0.00704
proteolysis (GO:0006508)	666	11	3.27	+	3.36	0.000477	0.0222
response to stress (GO:0006950)	864	13	4.24	+	3.07	0.000348	0.0173
regulation of molecular function (GO:0065009)	799	12	3.92	+	3.06	0.000605	0.0275
organonitrogen compound metabolic process (GO:1901564)	2581	26	12.67	+	2.05	0.000419	0.0199
response to stimulus (GO:0050896)	2810	28	13.79	+	2.03	0.000224	0.0136
cellular nitrogen compound biosynthetic process (GO:0044271)	2395	2	11.76	-	0.17	0.000864	0.0377
regulation of nucleobase-containing compound metabolic process (GO:0019219)	1929	1	9.47	-	0.11	0.000954	0.04
regulation of gene expression (GO:0010468)	2169	1	10.65	-	0.09	0.00028	0.0157
cellular macromolecule biosynthetic process (GO:0034645)	2356	1	11.57	-	0.09	0.000121	0.00908
macromolecule biosynthetic process (GO:0009059)	2366	1	11.61	-	0.09	0.000121	0.00881
RNA metabolic process (GO:0016070)	2402	1	11.79	-	0.08	0.000126	0.00888
nucleic acid metabolic process (GO:0090304)	2651	1	13.01	-	0.08	3.48e-05	0.00316
gene expression (GO:0010467)	2802	1	13.75	-	0.07	1.41e-05	0.00147
