# Supplementary material for: Integrated Proteotranscriptomics Reveals Differences in Molecular Immunity between Min and Large White Pig Breeds
Source: Biology (Basel). 2022 Nov 25;11(12):1708. doi: 10.3390/biology11121708 (PMC9775064; doi:10.3390/biology11121708)
Supplement: Supplementary file 1 [file biology-11-01708-s001.zip › Supplemental Table S3.xlsx]

## Sheet: Sheet1
Table S3: DEGs for LW vs. M
gene_id	gene_name	gene_locus	LW_FPKM	M_FPKM	log2FoldChange	pvalue	padj
ENSSSCG00000048062	ENSSSCG00000048062	1:107903741-107952265	0	0.0056405	-6.92998	0.0355978	0.548644
ENSSSCG00000004572	ENSSSCG00000004572	1:109825438-109827177	0.147391	0.0197697	2.53019	0.0483486	0.639575
ENSSSCG00000025578	ALDH1A2	1:113715620-114037249	0.00869367	0	7.24259	0.000162074	0.018506
ENSSSCG00000004598	ENSSSCG00000004598	1:114287626-114386473	0	0.00291667	-5.6179	0.0427116	0.602646
ENSSSCG00000004013	SMOC2	1:1193163-1333092	0.00243633	0	6.94627	0.0395488	0.579125
ENSSSCG00000004658	FBN1	1:123102009-123359649	0.1967	0.039238	2.24346	4.89742e-05	0.00747067
ENSSSCG00000004673	SLC28A2	1:126472525-126511365	0.344692	1.19767	-1.61228	0.0167493	0.368693
ENSSSCG00000004678	DUOX2	1:126620477-126641419	0.0585928	0.00531167	3.31622	0.00617215	0.206492
ENSSSCG00000004759	SPINT1	1:130458909-130473783	0.00764633	0	5.86604	0.0169966	0.369874
ENSSSCG00000004795	MEIS2	1:134013820-134223012	0.00195833	0	7.32727	0.0121409	0.313562
ENSSSCG00000004803	ACTC1	1:136281167-136286545	0	0.0203275	-5.80406	0.0161937	0.363333
ENSSSCG00000004811	PGPEP1L	1:137308438-137380864	0	0.006651	-6.9751	0.0147018	0.349609
ENSSSCG00000004827	GABRA5	1:140486103-140567893	0.00609667	0	7.51461	0.00997958	0.279498
ENSSSCG00000004836	MKRN3	1:142496735-142500982	0.184993	0.0150935	3.57554	0.00307668	0.134948
ENSSSCG00000051103	ENSSSCG00000051103	1:142607801-142610401	0.011977	0	4.04435	0.0421844	0.599359
ENSSSCG00000004850	FAM189A1	1:144316121-144788091	0.0657898	0	11.3055	0.000235182	0.0236887
ENSSSCG00000004087	CCDC170	1:14507602-14751051	0.169167	0.0638183	1.31276	0.0117878	0.308969
ENSSSCG00000005785	PCSK6	1:145501687-145697009	0.854537	0.16448	2.40283	0.00289102	0.130248
ENSSSCG00000028977	DOK6	1:152997319-153393418	0.0553597	0.345985	-2.71666	4.0815e-07	0.000166827
ENSSSCG00000032084	ENSSSCG00000032084	1:153689901-153932906	0	0.00359533	-8.73617	0.00923308	0.265174
ENSSSCG00000004890	SERPINB2	1:157872212-157886753	0.450123	1.03889	-1.2664	0.0169291	0.368964
ENSSSCG00000034000	ENSSSCG00000034000	1:157920463-157937594	0.0013205	0.0348073	-4.72613	0.00672163	0.217148
ENSSSCG00000004094	PPP1R14C	1:15865220-15949956	0.002155	0	5.75132	0.0448803	0.614446
ENSSSCG00000033578	ENSSSCG00000033578	1:16043121-16050266	0.00503633	0.0371957	-2.71506	0.0335814	0.530941
ENSSSCG00000041378	ENSSSCG00000041378	1:16093513-16100494	0.0630495	0.000165167	6.51383	0.0174657	0.374749
ENSSSCG00000004939	MEGF11	1:163894278-164275404	2.10642	4.44189	-1.07067	0.0155784	0.359659
ENSSSCG00000004990	LRFN5	1:171906198-172177950	0.00088	0	6.77525	0.0478968	0.635342
ENSSSCG00000005002	MDGA2	1:176770047-177593677	0	0.00364833	-8.84659	0.00827607	0.248161
ENSSSCG00000005015	SOS2	1:179907590-180015220	3.36026	9.79743	-1.39671	0.0254337	0.460107
ENSSSCG00000005055	LGALS3	1:184452748-184497951	10.9793	23.1925	-1.02391	0.0053113	0.187713
ENSSSCG00000043354	ENSSSCG00000043354	1:18691000-18765323	0	0.00423133	-7.2386	0.000812299	0.0562881
ENSSSCG00000004119	GRM1	1:19173791-19572769	0.00301833	0	9.03821	0.00786356	0.239368
ENSSSCG00000047475	ENSSSCG00000047475	1:201678376-201771617	0.0104107	0.0720777	-3.13401	0.036938	0.557795
ENSSSCG00000040366	ADAMTSL1	1:203936657-204383846	0.00119283	0	7.88429	0.00682925	0.219353
ENSSSCG00000005177	SH3GL2	1:205081227-205285343	0.0014945	0	7.56455	0.0263585	0.468719
ENSSSCG00000005211	CD274	1:216660047-216832769	3.92122	2.12393	1.05088	0.0096284	0.272247
ENSSSCG00000005222	SLC1A1	1:217366499-217441674	0	0.0134712	-8.97859	0.000454628	0.0388541
ENSSSCG00000039823	ENSSSCG00000039823	1:218676232-218944664	0.00248717	0	7.80035	0.0211744	0.417025
ENSSSCG00000023520	PCSK5	1:228854595-229308906	0.0182573	0	10.8354	2.9041e-05	0.0049639
ENSSSCG00000037390	ENSSSCG00000037390	1:228956209-228957649	0.156025	0	6.9257	0.0186588	0.388651
ENSSSCG00000005308	RUSC2	1:236264433-236322958	0.622523	1.80053	-1.44874	0.00503923	0.182207
ENSSSCG00000005360	IGFBPL1	1:239109973-239136370	0.032639	0	7.48679	0.0274442	0.47584
ENSSSCG00000005452	C9orf152	1:251205566-251218124	0.676226	0.160707	2.17014	0.00392179	0.155701
ENSSSCG00000005455	SVEP1	1:251368830-251571415	0.0371882	0.00663067	2.66073	0.0226681	0.433673
ENSSSCG00000005456	MUSK	1:251650710-251756608	0.00212867	0	6.55369	0.0215692	0.420981
ENSSSCG00000047560	ENSSSCG00000047560	1:253666588-253695401	0.0230088	0.00152583	3.78313	0.0364686	0.55656
XLOC_014712	XLOC_014712	1:253702362-253713514	0.1607	0.016906	3.38636	0.042092	0.599359
ENSSSCG00000020987	WDR31	1:253945433-253999907	0.167265	0.0136018	2.58505	0.0132146	0.327786
ENSSSCG00000005494	TNC	1:255532449-255630377	0.247956	0.0757798	1.92441	0.0236402	0.440372
ENSSSCG00000005498	PAPPA	1:256544928-256780779	0.188835	0.0586008	1.78492	0.00012436	0.0151833
ENSSSCG00000004149	NHSL1	1:25736370-25988645	0.0714173	0.0420337	3.65739	0.00205839	0.107108
ENSSSCG00000005506	MEGF9	1:260661402-260758528	11.9138	27.3745	-1.15424	0.00155736	0.0871471
ENSSSCG00000039972	ENSSSCG00000039972	1:260868877-260897735	0.0838832	0	9.25115	0.000296899	0.0279115
ENSSSCG00000005593	OLFML2A	1:265577114-265604502	0.0105868	0	6.86893	0.0016195	0.0900883
ENSSSCG00000005617	STXBP1	1:268116118-268215521	0.570697	0.273235	1.27816	0.00873011	0.257278
ENSSSCG00000005627	AK1	1:268355032-268365598	0.044531	0.517307	-3.36329	0.00174374	0.094212
ENSSSCG00000005638	ENSSSCG00000005638	1:268609633-268614466	1.11964	3.68078	-1.64142	0.00451663	0.170297
ENSSSCG00000005641	DNM1	1:268653039-268702223	0.0186162	0.130657	-2.72575	0.00172845	0.0935651
ENSSSCG00000005657	PKN3	1:269070512-269081334	0.153004	0.0191885	2.95758	0.00190696	0.100904
ENSSSCG00000004158	IL22RA2	1:27073912-27092640	6.67193	2.78276	1.23223	0.0193232	0.39779
ENSSSCG00000032106	SURF6	1:272949247-272955197	0.0605642	0	7.54965	0.0290275	0.487948
ENSSSCG00000021443	SGK1	1:29625781-29753607	70.1868	146.758	-1.05209	0.00164081	0.0910634
ENSSSCG00000034139	EYA4	1:30261909-30575559	0.0928533	0.0144817	2.54823	0.0239119	0.442878
ENSSSCG00000004179	ENSSSCG00000004179	1:30961564-30970544	25.3564	57.0474	-1.16566	6.75133e-05	0.00956822
ENSSSCG00000004209	PTPRK	1:34693367-35258701	0.445638	0.22505	1.10272	0.000374074	0.0332807
ENSSSCG00000036607	NKAIN2	1:38014254-39039841	0.00145967	0	8.60299	0.0114139	0.303971
ENSSSCG00000027613	TRDN	1:39180879-39567240	0	0.001331	-7.74208	0.0186175	0.388642
ENSSSCG00000004232	CLVS2	1:39682688-39752487	0.00320967	0	6.74844	0.0196318	0.401505
ENSSSCG00000004234	FABP7	1:39871145-39876387	0.0510842	0	6.48799	0.0043197	0.165079
ENSSSCG00000004236	PKIB	1:39913662-40022963	0.499573	0.0739933	2.47369	0.00389094	0.154966
ENSSSCG00000004270	ADGRB3	1:48889295-49683857	1.43392	0.13237	3.32888	8.00684e-07	0.000278786
ENSSSCG00000004274	COL9A1	1:50403358-50498332	0.00387683	0	7.48223	0.0119589	0.310567
ENSSSCG00000004008	ENSSSCG00000004008	1:578479-720106	0.297739	0.0972543	1.65527	0.0148836	0.351265
ENSSSCG00000037612	LIN28B	1:71166786-71296861	0	0.0021845	-6.89182	0.0379184	0.563902
ENSSSCG00000004433	HS3ST5	1:79955657-80243797	0.00169517	0	7.98546	0.0203409	0.40715
ENSSSCG00000044875	ENSSSCG00000044875	1:87281974-87285792	0	0.00863983	-4.3357	0.0338367	0.533723
ENSSSCG00000004484	COL12A1	1:90744429-90875118	0.0436303	0.0045405	3.14394	0.0115678	0.30576
ENSSSCG00000004502	RNF165	1:95951414-96066949	0	0.0062405	-8.32669	0.00364052	0.148802
ENSSSCG00000032416	RGS1	10:1147457-1151738	5.65198	14.942	-1.36739	0.00766492	0.237033
ENSSSCG00000010837	FAM177B	10:11491455-11501712	0	0.0182692	-6.54042	0.0018847	0.0999141
ENSSSCG00000010840	RGS7	10:11921197-12322360	0.0022025	0.0247195	-3.95875	0.0405844	0.588182
ENSSSCG00000025686	KMO	10:12405346-12490409	6.42979	2.40574	1.62449	1.38064e-05	0.00288431
ENSSSCG00000034972	CNIH3	10:12755064-12961535	3.34974	2.28075	1.1991	0.039266	0.57648
ENSSSCG00000021132	PLD5	10:15419652-15723241	0.00112467	0	6.65688	0.0476052	0.633307
ENSSSCG00000011176	SUSD4	10:19421565-19551840	0.0046125	0	8.04748	0.0172922	0.373423
ENSSSCG00000036270	ATP6V1G3	10:21371303-21394453	0.695644	1.40225	-1.07197	0.0449329	0.61457
ENSSSCG00000010957	AGTPBP1	10:29424873-29590454	10.5441	35.6553	-1.56118	5.97972e-05	0.00860438
ENSSSCG00000040707	ENSSSCG00000040707	10:31929310-32013264	0.00223417	0	6.20108	0.0286641	0.485533
ENSSSCG00000011038	MRC1	10:44107072-44244410	0.271769	0.0645968	2.10827	0.00010842	0.013773
ENSSSCG00000011046	ITGA8	10:46132914-46303365	0.010634	0	9.63641	0.00470348	0.174542
ENSSSCG00000011047	FAM171A1	10:46449779-46601093	0.0186148	0	6.34735	0.000791712	0.0554061
ENSSSCG00000038536	GPR158	10:49862312-50304073	0.231814	0.0480038	4.08997	1.34683e-08	9.26453e-06
ENSSSCG00000011075	KIAA1217	10:50706711-51205618	0.0269563	0.00278267	3.28883	0.00151414	0.0856837
ENSSSCG00000011078	ARMC3	10:51959608-52049425	0	0.0027385	-6.99741	0.00575471	0.198169
ENSSSCG00000011090	NEBL	10:53602902-53958047	0.730708	2.57819	-1.79564	3.5499e-11	3.70807e-08
ENSSSCG00000011110	CCDC3	10:59052910-59144797	0.0191793	0	9.59519	0.00488816	0.177885
ENSSSCG00000022247	PROSER2	10:60033529-60058496	0.08811	0.0256198	1.73612	0.0354502	0.547837
ENSSSCG00000029077	TUBAL3	10:65476227-65489345	0	0.00367517	-4.7905	0.0375315	0.559757
ENSSSCG00000011147	AKR1C2	10:65576464-65678248	0.00102233	0.0234557	-3.74085	0.039462	0.578454
ENSSSCG00000029778	SPATA17	10:7797496-8112181	0.00924083	0	10.4318	0.000510414	0.042065
ENSSSCG00000033919	DCLK1	11:11815803-12198630	0.108187	0.0372793	1.36635	0.0308598	0.506305
ENSSSCG00000009362	TRPC4	11:13298950-13516449	0.0040205	0	8.75519	0.00313159	0.136086
ENSSSCG00000009383	CCDC70	11:15977286-16006573	0	0.054398	-9.62031	0.000957761	0.0642219
ENSSSCG00000037413	KBTBD7	11:25643719-25646129	10.589	40.9674	-2.01382	1.54087e-05	0.00312641
ENSSSCG00000031308	ENSSSCG00000031308	11:2792467-2793612	0.103959	0.000795333	4.53061	0.0162941	0.364318
ENSSSCG00000023771	ENSSSCG00000023771	11:3840489-3984898	0.00275333	0	6.13431	0.0326075	0.523111
ENSSSCG00000038949	NALCN	11:69710364-70022727	0	0.000857333	-6.84474	0.0350969	0.545065
ENSSSCG00000009527	FGF14	11:70251375-70861064	0	0.002385	-9.21848	0.00590677	0.200468
ENSSSCG00000009330	ALOX5AP	11:7411644-7438108	33.0015	66.8235	-1.01992	0.000456581	0.0389032
ENSSSCG00000009543	ENSSSCG00000009543	11:75739318-76135265	0.002732	0	9.40034	0.00584934	0.199684
ENSSSCG00000036545	ENSSSCG00000036545	11:77367302-77377997	0.0360007	0	7.58735	0.00319223	0.137545
ENSSSCG00000034358	KCNJ16	12:10368378-10865310	0.185688	0.0452493	4.40241	0.000239385	0.0240263
ENSSSCG00000017261	ARSG	12:11715291-11843055	0.951459	3.33489	-1.8141	3.04794e-07	0.000132248
ENSSSCG00000017262	SLC16A6	12:11855306-11875315	1.30411	2.56162	-1.08333	0.020899	0.413522
ENSSSCG00000040910	APOH	12:12827201-12839175	0	0.0298407	-7.58142	0.0100995	0.281458
ENSSSCG00000017305	ENSSSCG00000017305	12:16630985-16685930	0.0740778	0.00563667	3.52381	0.00361598	0.148233
ENSSSCG00000017307	MYL4	12:16775471-16792213	0.155431	24.8374	-7.3322	1.11627e-60	3.14822e-56
ENSSSCG00000017338	PLCD3	12:18281500-18302484	0.00513833	0	5.35203	0.0248827	0.454218
ENSSSCG00000025414	ENSSSCG00000025414	12:19192287-19208379	99.6328	39.1104	1.29781	0.0010619	0.0680657
ENSSSCG00000034779	NT5C3B	12:20862356-20870488	4.3149	8.9931	-1.10111	3.34276e-05	0.0055132
ENSSSCG00000017427	HAP1	12:20939554-20950051	0.0640743	0.00458383	3.56366	0.0269054	0.47287
ENSSSCG00000017470	TNS4	12:21924226-21952189	0	0.0079535	-6.76302	0.00628393	0.20784
ENSSSCG00000036135	COL1A1	12:26379090-26397003	0.159336	0.0167713	3.10319	0.00706992	0.223786
ENSSSCG00000025681	ENSSSCG00000025681	12:32124984-32156016	142.223	457.863	-1.64526	7.369e-09	5.32892e-06
ENSSSCG00000017679	C17orf64	12:37683979-37693175	0	0.0104135	-5.64649	0.0460343	0.62239
ENSSSCG00000017696	C17orf78	12:38841849-38855036	0	0.0043195	-4.84109	0.0331389	0.527241
ENSSSCG00000039685	ENSSSCG00000039685	12:39468988-39472612	0.0844067	0.000841833	5.93335	3.75466e-05	0.00608579
ENSSSCG00000017726	SPACA3	12:42046727-42055081	0.0158618	0	6.18582	0.0320535	0.517558
ENSSSCG00000017727	TMEM98	12:42083553-42100494	0.274882	0.0092035	4.75678	0.000389023	0.0342863
ENSSSCG00000026706	PIGS	12:44808331-44827247	0.974692	0.376466	1.64723	0.0341167	0.536839
ENSSSCG00000035445	SEZ6	12:45174345-45279724	0.978406	2.253	-1.23726	0.00860352	0.254879
ENSSSCG00000048201	ENSSSCG00000048201	12:4525666-4526347	0.47654	0	7.47577	0.0308325	0.506153
ENSSSCG00000017799	CPD	12:46462265-46533022	11.3905	23.3008	-1.05118	0.000108902	0.013773
ENSSSCG00000017170	MGAT5B	12:4655379-4730371	0.00224683	0	6.73671	0.0453462	0.616634
ENSSSCG00000046490	ENSSSCG00000046490	12:4670358-4672754	0	0.0147727	-4.62281	0.0163536	0.36518
ENSSSCG00000028720	NXN	12:46909224-47075433	0.481965	0.924574	-1.00289	0.000215705	0.022646
ENSSSCG00000017885	SMTNL2	12:50582243-50602711	0	0.0051395	-5.59943	0.0470811	0.630725
ENSSSCG00000031112	TM4SF5	12:52110718-52117783	0.033945	0	6.93163	0.00628612	0.20784
ENSSSCG00000017934	ENSSSCG00000017934	12:52612507-52628362	0.00782817	0	5.96213	0.0374481	0.559757
ENSSSCG00000017189	GALR2	12:5360465-5363935	0.00994217	0.444034	-5.20913	0.000137841	0.0161309
ENSSSCG00000017994	CFAP52	12:54544730-54581742	0	0.00498267	-6.68592	0.0196925	0.402163
ENSSSCG00000018005	MYH8	12:55134844-55330182	0.0298792	0	11.4967	0.00110998	0.0700328
ENSSSCG00000018015	DNAH9	12:56045140-56358307	0.34773	0.0204655	2.19342	0.000519849	0.0421301
ENSSSCG00000033329	SLC47A1	12:60019208-60056939	0	0.0620623	-9.38146	0.00475741	0.175178
ENSSSCG00000039961	ENSSSCG00000039961	12:60159114-60162070	0	0.0994915	-7.3011	0.0261016	0.466308
ENSSSCG00000017209	MIF4GD	12:6047701-6072407	1.17028	2.24421	-1.02981	0.00433342	0.165086
ENSSSCG00000018052	NT5M	12:60979499-60994582	0.091747	0.339045	-1.75082	0.0218196	0.424105
ENSSSCG00000033762	ENSSSCG00000033762	12:61369585-61377202	0.286225	0.683051	-1.27283	0.0497424	0.65062
ENSSSCG00000017218	CDR2L	12:6270574-6282422	0.328036	0.82547	-1.33917	0.0299512	0.497824
ENSSSCG00000011737	SERPINI2	13:106308326-106340836	0	0.00496783	-6.44272	0.0465814	0.627081
ENSSSCG00000032225	LRRC31	13:108517310-108550382	0.0270785	0.002045	3.62254	0.0465344	0.626747
ENSSSCG00000036033	THRB	13:10900718-11359598	0.352762	0.637112	-1.0491	0.0284492	0.483968
ENSSSCG00000011761	ENSSSCG00000011761	13:116968562-116998200	0	0.00914383	-6.86146	0.0347042	0.54165
ENSSSCG00000021581	CLCN2	13:122234736-122249867	0.006806	0.0515958	-2.95958	0.0129077	0.323011
ENSSSCG00000011793	LIPH	13:123371860-123419434	0.427928	0.969667	-1.22816	0.00126066	0.0764612
ENSSSCG00000011800	FETUB	13:124460272-124494196	0.00978267	0	6.80113	0.0427896	0.602646
ENSSSCG00000028871	CSTA	13:138179213-138236860	1.1083	3.66479	-1.46582	7.05852e-05	0.00995357
ENSSSCG00000045503	ENSSSCG00000045503	13:143456980-143459010	0.016849	0	4.06691	0.0444552	0.613903
ENSSSCG00000011911	DRD3	13:145771510-145819173	0.002928	0	5.95155	0.0383408	0.568521
ENSSSCG00000044512	ENSSSCG00000044512	13:147024546-147066761	1.23895	0.344377	1.78438	0.0279026	0.480426
ENSSSCG00000049101	ENSSSCG00000049101	13:158852075-158968370	0	0.00346683	-7.80079	0.00757043	0.235214
ENSSSCG00000033898	EPHA6	13:162569479-163443646	0.001544	0	9.37246	0.0014412	0.0832914
ENSSSCG00000047248	ENSSSCG00000047248	13:16438704-16471439	0	0.00825633	-7.08299	0.00448776	0.169436
ENSSSCG00000012019	TMPRSS15	13:182829843-182987908	0	0.00196983	-7.05404	0.0348063	0.542841
ENSSSCG00000022318	ERG	13:202000985-202302577	0.538811	1.16842	-1.05652	0.00150805	0.0856837
ENSSSCG00000028122	LCA5L	13:202988735-203030451	0	0.013545	-8.1726	0.00519054	0.185537
ENSSSCG00000012071	ENSSSCG00000012071	13:203325350-203372361	0.588104	0	12.8739	2.53544e-27	2.38357e-23
ENSSSCG00000037110	PCP4	13:203386390-203479209	1.61005	0.0547948	4.69796	0.000197973	0.0216844
ENSSSCG00000040779	ENSSSCG00000040779	13:206205946-206230243	0.0038095	0	5.7728	0.044112	0.611077
ENSSSCG00000028768	ENSSSCG00000028768	13:207322222-207348449	0.014165	0	7.59418	0.0279839	0.480903
ENSSSCG00000011241	DCLK3	13:22040828-22095474	0	0.0189232	-8.96873	6.1184e-05	0.00875925
ENSSSCG00000011263	TTC21A	13:23797100-23830332	1.04886	0.417482	1.36449	0.00560817	0.19407
ENSSSCG00000011299	CLEC3B	13:28176793-28229096	0.24559	0.0861047	1.35573	0.0371847	0.559081
ENSSSCG00000029879	LTF	13:29413886-29445737	7.07479	22.6886	-1.61419	7.75017e-06	0.00185236
ENSSSCG00000024268	ENSSSCG00000024268	13:29640741-29667227	0.0089875	0	7.02532	0.0386863	0.57154
ENSSSCG00000011349	NPG1	13:30932232-30987873	1.50732	3.81587	-1.55486	0.0031891	0.137545
ENSSSCG00000047135	ENSSSCG00000047135	13:31010849-31013164	0	0.285378	-8.36814	1.57676e-05	0.00317639
ENSSSCG00000011377	LAMB2	13:31738284-31771220	0.12352	0.040563	1.52107	0.0289141	0.487718
ENSSSCG00000011397	SLC38A3	13:32683191-32733805	0.231611	10.6767	-6.24076	0.018255	0.384213
ENSSSCG00000011178	CPNE4	13:367720-963353	0.0226447	0	12.1831	4.31334e-12	6.40258e-09
ENSSSCG00000035859	WNT5A	13:37344699-37367207	0.0289215	0.00230317	3.44592	0.0202311	0.407027
ENSSSCG00000024417	ERC2	13:37388517-38367512	0	0.002013	-9.42903	0.00495007	0.179344
ENSSSCG00000011495	PRICKLE2	13:45620367-45968152	0.0423658	0.0167975	1.33279	0.0229737	0.435143
ENSSSCG00000042118	TAFA1	13:49446627-49969255	0	0.00175467	-8.60589	0.00935393	0.268098
ENSSSCG00000048680	ENSSSCG00000048680	13:51436272-51440090	0.0020135	0.0210985	-2.588	0.0229737	0.435143
ENSSSCG00000039120	ENSSSCG00000039120	13:51440448-51444569	0.00356017	0.0637675	-3.81751	0.00145259	0.0836067
ENSSSCG00000023082	SSUH2	13:65039719-65105690	0.0198928	0	9.16621	5.01192e-05	0.00755889
ENSSSCG00000011609	FBLN2	13:70757265-70830388	0.888079	0.276295	1.52144	0.000266938	0.0259602
ENSSSCG00000011641	SLCO2A1	13:75106606-75190022	0.002855	0	6.65403	0.0214051	0.41952
ENSSSCG00000011663	RBP2	13:80320931-80415269	0.101385	0.616613	-2.58688	0.00944027	0.269478
ENSSSCG00000011666	CLSTN2	13:80789394-81450676	0.000602333	0	7.69984	0.0256891	0.462514
ENSSSCG00000011208	ZNF385D	13:8236328-8569113	0.0140657	0	11.0925	1.7342e-05	0.00338124
ENSSSCG00000031367	AADAC	13:92017548-92042938	0	0.0129025	-7.44867	0.0117562	0.308969
ENSSSCG00000026718	PLCH1	13:95234099-95643193	0.201525	0.147058	4.3191	0.00382094	0.153507
ENSSSCG00000035935	C3orf80	13:99925375-99928684	0.0198538	0	4.90282	0.0176575	0.375279
ENSSSCG00000010445	ANKRD22	14:100747957-100772362	5.026	12.3652	-1.26558	0.00075945	0.0532805
ENSSSCG00000010455	SLC16A12	14:101273993-101368152	0.00341567	0	7.20197	0.00416263	0.161929
ENSSSCG00000010512	SLIT1	14:108446003-108624305	0	0.00246917	-7.9186	0.00690166	0.220209
ENSSSCG00000010555	HIF1AN	14:111636376-111652527	1.08605	4.90494	-2.21811	3.75179e-07	0.000155606
ENSSSCG00000010595	INA	14:114227993-114240560	0.0137535	0	6.46339	0.000492339	0.0409637
ENSSSCG00000050594	ENSSSCG00000050594	14:11498926-11500275	0.139301	0.000775	5.23716	0.0185754	0.388174
ENSSSCG00000030271	GSTO2	14:115217879-115251467	0.295361	0.0609742	2.1468	0.00562319	0.194351
ENSSSCG00000032600	PNOC	14:12101698-12133779	1.84686	5.00396	-1.5096	0.0435951	0.608225
ENSSSCG00000010770	KNDC1	14:141132350-141188342	0.00436333	0	7.07426	0.0161043	0.362681
ENSSSCG00000010792	ENSSSCG00000010792	14:141326057-141329959	0.00183533	0.0450455	-3.85768	0.0451616	0.616204
ENSSSCG00000010788	ENSSSCG00000010788	14:141424468-141425559	0	0.0438063	-4.71789	0.0188338	0.390853
ENSSSCG00000034740	ENSSSCG00000034740	14:14950484-14954836	0.317654	0.103042	1.61277	0.0426255	0.602646
ENSSSCG00000009578	ENSSSCG00000009578	14:15585-24103	0.970794	0.403332	1.16946	0.0472539	0.632212
ENSSSCG00000009699	HPGD	14:15718266-15763710	0.700615	0.124431	2.56167	0.0102831	0.284694
ENSSSCG00000034592	ENSSSCG00000034592	14:15737548-15738499	0.0761072	0	5.25253	0.0107121	0.291069
ENSSSCG00000032048	SCRG1	14:16619672-16664558	0.227015	0.539338	-1.75591	0.000991207	0.0657765
ENSSSCG00000009753	TMEM132C	14:26205618-26611566	0.000566833	0	7.14851	0.0357093	0.549433
ENSSSCG00000029226	UBC	14:28257027-28263044	74.2208	29.0019	1.30984	1.14583e-09	1.00987e-06
ENSSSCG00000039710	MYL2	14:32140317-32239269	1.97126	0.963238	1.24024	0.00118947	0.0736958
ENSSSCG00000009831	CUX2	14:32311751-32587204	0.295684	0.128515	1.13123	0.00350181	0.145237
ENSSSCG00000046878	ENSSSCG00000046878	14:33132289-33136107	0.00666183	0	3.98239	0.0304641	0.502443
ENSSSCG00000009842	CCDC60	14:33224397-33514722	0.255306	0.0311738	2.55279	0.0127402	0.321358
ENSSSCG00000009870	SDSL	14:38471165-38484155	0.065325	0.0110095	2.54057	0.0447534	0.614446
ENSSSCG00000009883	RPH3A	14:38867099-39202028	0.000731833	0.0834523	-7.86107	0.000830515	0.0571293
ENSSSCG00000029501	PLA2G1B	14:40314444-40322319	0.00630667	0.205047	-4.89255	0.0195726	0.400875
ENSSSCG00000031346	CMKLR1	14:42420176-42476034	1.48026	3.15926	-1.03125	0.0110188	0.297037
ENSSSCG00000009950	ENSSSCG00000009950	14:42835302-42863898	0.0267232	0	8.46635	3.44474e-07	0.000145003
ENSSSCG00000028559	LZTS1	14:4344496-4404208	0.942844	0.418832	1.10701	0.00177044	0.0951082
ENSSSCG00000043809	CRYBA4	14:44194592-44219372	9.84333	3.11828	1.81828	0.00132008	0.0785445
ENSSSCG00000009971	ZNRF3	14:46091911-46241321	0.291366	0.118636	1.53816	0.00599048	0.201851
ENSSSCG00000009972	KREMEN1	14:46254328-46348693	0.263165	0.6986	-1.46279	0.000995923	0.0658207
ENSSSCG00000010011	TCN2	14:47496323-47515965	0.428782	0.167347	1.31142	0.0269394	0.47287
ENSSSCG00000010017	SMTN	14:47879317-47902699	1.52639	0.678218	1.0302	0.0323493	0.520746
ENSSSCG00000031037	ENSSSCG00000031037	14:48800265-49004253	70.6507	35.7277	1.00042	0.0327347	0.524853
ENSSSCG00000036408	ENSSSCG00000036408	14:48901516-48905551	0.0324398	0	6.04619	0.00542617	0.190679
ENSSSCG00000042270	ENSSSCG00000042270	14:48948166-48952565	0.572439	0.025148	4.45293	7.17758e-07	0.000259525
ENSSSCG00000030830	ENSSSCG00000030830	14:48957639-48958860	0.00647417	0.495768	-5.34484	0.00817279	0.245995
ENSSSCG00000037214	ENSSSCG00000037214	14:48968771-48969835	0.727609	0.0950818	2.81954	0.00785908	0.239368
ENSSSCG00000010052	BCR	14:49208762-49322109	0.339033	0.0899713	1.82324	2.50817e-05	0.00455984
ENSSSCG00000010100	LRRC74B	14:50601932-50623116	0.0188302	0.492943	-4.36472	0.0156591	0.360222
ENSSSCG00000026819	NID1	14:55239652-55435207	1.52497	4.94601	-1.37018	0.00326083	0.13913
ENSSSCG00000010165	ENSSSCG00000010165	14:57482175-57670625	0.00203483	0	7.70737	0.0256455	0.462456
ENSSSCG00000010201	RASGEF1A	14:61424822-61517745	0.132473	0.330851	-1.32895	0.0167538	0.368693
ENSSSCG00000009610	ENSSSCG00000009610	14:6289337-6303748	0.978939	0.015562	5.43141	0.00618906	0.206813
ENSSSCG00000009616	HR	14:6386902-6407032	0.00700767	0	5.87501	0.0143185	0.343973
ENSSSCG00000039841	SHC3	14:680236-836133	0	0.00824683	-9.12673	3.45336e-05	0.0056625
ENSSSCG00000034699	ENSSSCG00000034699	14:72266188-72267239	0.62811	30.1319	-5.57074	1.57115e-06	0.000509322
ENSSSCG00000040498	ENSSSCG00000040498	14:72558856-72942662	0	0.000945167	-7.19094	0.0285457	0.484692
ENSSSCG00000010312	PLAU	14:76629299-76635172	1.47385	2.97622	-1.02414	0.0434881	0.607772
ENSSSCG00000009642	STC1	14:7950389-7961566	0.0181097	0	6.87962	0.00655144	0.214102
ENSSSCG00000010360	BMPR1A	14:87742459-87891793	0.261406	0.0814347	1.66028	7.17374e-05	0.0100657
ENSSSCG00000010404	ALOX5	14:90858975-90907094	5.01421	10.1503	-1.03186	0.000671075	0.0495454
ENSSSCG00000038734	ENSSSCG00000038734	14:90907166-91029974	0.003437	0	7.51248	0.0109388	0.295221
ENSSSCG00000033323	UBE2D1	14:92294642-92382213	0.640985	2.54603	-1.97629	0.00539687	0.190022
ENSSSCG00000009651	GNRH1	14:9442971-9447521	0.0251293	0	5.9421	0.0139914	0.340759
ENSSSCG00000010426	ENSSSCG00000010426	14:95530787-96389798	0.0024785	0	9.20915	0.00676795	0.218263
ENSSSCG00000010435	MINPP1	14:99521820-99628885	4.02999	10.2842	-1.03147	0.00841796	0.250964
ENSSSCG00000037483	RFTN2	15:101433845-101500912	0.166002	0.058202	1.49775	0.0158774	0.362681
ENSSSCG00000021657	SATB2	15:102964404-103154630	0.00346217	0	5.50006	0.0499605	0.651727
ENSSSCG00000016148	PTH2R	15:111508910-111597828	0.00743983	0	7.78655	0.021354	0.419298
ENSSSCG00000016159	CPS1	15:113209999-113339078	0.0280875	0.125111	-2.17218	0.011886	0.309326
ENSSSCG00000016174	FN1	15:117658099-117731014	4.95115	1.71728	1.49177	2.87595e-05	0.00494576
ENSSSCG00000016176	MARCHF4	15:118480239-118587549	0.0068165	0	8.64849	0.000109459	0.0137816
ENSSSCG00000016182	RUFY4	15:120190623-120216022	0.960515	1.87663	-1.09708	0.0105468	0.288456
ENSSSCG00000016215	ENSSSCG00000016215	15:121151561-121311865	4.59507	1.71695	1.40545	0.00458615	0.171148
ENSSSCG00000029968	ASIC4	15:121522550-121547497	0.70323	0.28039	1.0881	0.0404692	0.587028
ENSSSCG00000016245	COL4A3	15:128611866-128768240	0.14918	0.374848	-2.01406	0.000505191	0.0417827
ENSSSCG00000016254	ENSSSCG00000016254	15:129172242-129175941	0.030557	0	6.12414	0.0133657	0.330371
ENSSSCG00000040715	NXPH2	15:12953195-13073202	0	0.00392117	-7.9904	0.0168356	0.368964
ENSSSCG00000035058	PID1	15:130075040-130332689	0.00736917	0	9.7886	1.27765e-05	0.00270929
ENSSSCG00000016260	SLC16A14	15:131026230-131098985	1.66017	7.43426	-1.86153	1.52298e-05	0.00311932
ENSSSCG00000016277	NMUR1	15:132206473-132244399	0.800445	1.38764	-1.22621	0.00576654	0.198334
ENSSSCG00000016301	SAG	15:133691886-133741848	0.178432	0.974707	-2.39333	0.00043865	0.0377172
ENSSSCG00000034692	SH3BP4	15:135003508-135106622	0.3197	0.112216	1.84464	0.00242945	0.116924
ENSSSCG00000040445	RND3	15:1715207-1734419	0.205144	0.0554055	1.85166	0.0161834	0.363333
ENSSSCG00000023693	PROC	15:25032622-25056595	0.139685	0.355968	-1.85846	0.00361608	0.148233
ENSSSCG00000015733	GLI2	15:30313817-30579306	0.00245933	0	8.17044	0.015982	0.362681
ENSSSCG00000028195	ENSSSCG00000028195	15:32540877-32592810	0	0.247986	-11.2663	0.00107335	0.0681952
ENSSSCG00000015747	ENSSSCG00000015747	15:33496988-33606928	0.353675	0.987119	-1.29952	0.00161368	0.089942
ENSSSCG00000039995	ENSSSCG00000039995	15:38000421-38005703	0.0509087	0	6.86398	0.00557687	0.193462
ENSSSCG00000015815	FGFR1	15:48053340-48106746	0.315463	0.0968953	1.47525	0.0268103	0.47287
ENSSSCG00000047196	ENSSSCG00000047196	15:54444605-54504058	0.385952	0.860672	-1.25107	0.0175085	0.374749
XLOC_050370	XLOC_050370	15:56657678-56869874	0.445323	0.132909	1.16566	0.00862277	0.255181
ENSSSCG00000022671	GALNT13	15:61440656-62047336	0	0.0008935	-7.06459	0.0350621	0.544824
ENSSSCG00000015885	PLA2R1	15:66898508-67001163	0.10039	0.0133183	3.82928	0.00760478	0.235949
ENSSSCG00000015901	GRB14	15:71119926-71247393	0.0059145	0	7.60977	0.0247843	0.453596
ENSSSCG00000015917	XIRP2	15:73433932-73741041	0.236215	0.442766	-1.15821	0.00614311	0.205765
ENSSSCG00000015923	NOSTRIN	15:75283925-75346894	0.272837	0.0177175	3.99158	0.00377399	0.152054
ENSSSCG00000015935	CCDC173	15:75980153-76007130	0.0625233	0.190442	-1.66103	0.0146855	0.349516
ENSSSCG00000032177	MYO3B	15:76401963-76855432	0.00259483	0	9.33213	0.00169284	0.0921684
ENSSSCG00000045622	ENSSSCG00000045622	15:8688931-8695772	3.06983	8.53345	-1.50102	3.59663e-05	0.00586334
ENSSSCG00000036674	PPP1R1C	15:87465976-87603040	0	0.00424133	-8.15028	0.0148296	0.350529
ENSSSCG00000033941	C2orf88	15:94478021-94804298	2.99091	4.98587	-1.09131	0.00985103	0.276998
ENSSSCG00000016802	CDH10	16:12094707-12277315	0	0.00839217	-9.68786	0.000161239	0.0184855
ENSSSCG00000020845	CDH9	16:13944234-14076119	0	0.002252	-7.26317	0.011261	0.301344
ENSSSCG00000016816	ADAMTS12	16:19547009-19920515	13.3689	0.00628717	8.77826	6.27733e-07	0.000235046
ENSSSCG00000016831	SPEF2	16:21088292-21264853	0.100189	0.0562237	1.00568	0.0473006	0.632536
ENSSSCG00000016843	CPLANE1	16:22381142-22500998	1.06756	4.51458	-2.10312	0.000333698	0.0304572
ENSSSCG00000016850	LIFR	16:23631195-24042240	0.0278088	0.00410033	2.75679	0.0428004	0.602646
ENSSSCG00000042941	ENSSSCG00000042941	16:26466427-26471314	0	0.00701183	-4.15271	0.0226455	0.433585
ENSSSCG00000026527	HCN1	16:29439263-29809748	0.000809833	0	7.05971	0.0372681	0.559081
ENSSSCG00000036059	HSPB3	16:33716626-33747063	0.033808	0	8.83639	0.000592501	0.0459074
ENSSSCG00000035276	GAPT	16:37344359-37349707	4.80596	11.5928	-1.32014	0.00120395	0.0741904
ENSSSCG00000016941	RNF180	16:42686978-42953592	0	0.00141517	-7.26488	0.0270981	0.473805
ENSSSCG00000028239	FBXL7	16:4784380-5194189	0	0.0013955	-7.99107	0.0162931	0.364318
ENSSSCG00000031525	MARCHF11	16:5346120-5459804	0	0.00940183	-9.14999	0.00583545	0.199488
ENSSSCG00000017036	CCNJL	16:63227394-63292603	0.290096	0.935666	-1.40219	0.00223475	0.111834
ENSSSCG00000017063	SGCD	16:66298121-66887924	0.255194	0.595658	-1.60269	0.0431784	0.604948
ENSSSCG00000022569	GRIA1	16:69332585-69655380	0.003561	0	7.25093	0.0133545	0.330371
ENSSSCG00000017078	GLRA1	16:71141893-71230367	0	0.00225517	-6.62625	0.0448683	0.614446
ENSSSCG00000036438	GPX3	16:71980475-71989026	22.9542	2.9967	3.00335	3.22823e-05	0.00538732
ENSSSCG00000006969	TRMT9B	17:1061257-1118483	0.00449517	0	6.74648	0.0186308	0.388642
ENSSSCG00000007058	PLCB4	17:17916008-18402546	0.241053	0.636356	-1.28475	0.00556368	0.193461
ENSSSCG00000030112	MACROD2	17:22635220-24684943	0.821749	0.306292	1.69177	2.44824e-05	0.00451293
ENSSSCG00000038858	CFAP61	17:28111660-28399114	0	0.00102383	-7.05404	0.0348189	0.542841
ENSSSCG00000007146	SIGLEC1	17:31994540-32021466	1.00496	0.359265	1.37863	0.0126077	0.321358
ENSSSCG00000039392	SNPH	17:33986512-34051943	0.00351483	0	5.85573	0.0155191	0.35949
ENSSSCG00000025052	BPIFB6	17:36556406-36574862	0.0089315	0	5.96586	0.0383144	0.568428
ENSSSCG00000029295	BPIFB4	17:36588266-36639034	0.0898302	0.016891	2.29516	0.00141759	0.082311
ENSSSCG00000028758	LBP	17:41393818-41429551	0.0115992	0	6.75935	0.0439709	0.610892
ENSSSCG00000024325	SGK2	17:46188256-46208801	0	0.00568317	-4.94051	0.0367109	0.557433
ENSSSCG00000007001	ENSSSCG00000007001	17:47835-217763	0.012572	0	7.87438	0.0068978	0.220209
ENSSSCG00000007439	CDH22	17:48339694-48413683	0.00295567	0	6.76078	0.0177441	0.376268
ENSSSCG00000007448	OCSTAMP	17:48703940-48711144	0.01108	0	5.44852	0.0242229	0.446046
ENSSSCG00000007456	SULF2	17:49663731-49804577	0.505408	1.16475	-1.22126	0.000222469	0.0231523
ENSSSCG00000007505	CTCFL	17:57860133-57891883	0	0.00288567	-5.50089	0.0454839	0.617911
ENSSSCG00000007511	ANKRD60	17:58425092-58434669	0	0.0132627	-6.03544	0.0129397	0.323241
ENSSSCG00000007515	APCDD1L	17:58659642-58708128	0.00506067	0	7.06245	0.0161079	0.362681
ENSSSCG00000007524	ENSSSCG00000007524	17:59170649-59176843	0.145826	6.66667e-07	7.47134	0.0110342	0.297037
ENSSSCG00000007527	ENSSSCG00000007527	17:59425495-59448362	0.0669495	0	8.43565	0.00407888	0.160218
ENSSSCG00000038278	NTSR1	17:61989112-62035345	0.0083665	0	7.60515	0.00290721	0.130561
ENSSSCG00000023054	IDO2	17:9277069-9343749	0.004334	0	7.23505	0.0367901	0.557545
ENSSSCG00000038147	CLEC2L	18:10160032-10176342	0	0.008609	-5.75136	0.0168394	0.368964
ENSSSCG00000016521	DGKI	18:11705113-12178947	0.00638067	0	10.3494	5.37794e-06	0.00140439
ENSSSCG00000016551	TSGA13	18:18191254-18209077	0.0639292	0	8.96282	8.11499e-06	0.00187596
ENSSSCG00000016559	CPA2	18:18557518-18577682	0	0.00816883	-6.36361	0.00867271	0.256122
ENSSSCG00000016602	ENSSSCG00000016602	18:23626982-23722045	0.0021535	0	6.82088	0.0470417	0.63071
ENSSSCG00000043069	CNPY1	18:2711789-2751107	0.0137468	0	7.19844	0.0156092	0.359662
ENSSSCG00000050786	ENSSSCG00000050786	18:28130452-28256967	0.0094605	0	8.80322	0.00053798	0.0426151
ENSSSCG00000043840	ENSSSCG00000043840	18:34106049-34110470	0.0911393	0.019547	2.06463	0.0418424	0.597207
ENSSSCG00000016665	BMPER	18:39406353-39950737	0.404587	0.208379	1.53409	0.00011445	0.0142824
ENSSSCG00000016676	INMT	18:42209402-42218174	45.0861	19.5208	1.32871	0.00290446	0.130561
ENSSSCG00000033514	CRHR2	18:42251749-42295468	0.001828	0.274301	-6.82793	2.26172e-06	0.000708748
ENSSSCG00000030388	UPP1	18:48418385-48440736	13.4554	29.5593	-1.15409	0.00344096	0.143346
ENSSSCG00000022557	SUN3	18:48485082-48519230	0	0.0124843	-7.68848	0.00235674	0.114797
XLOC_067311	XLOC_067311	18:50003092-50010701	0.0636998	0	7.75122	0.0103917	0.286767
ENSSSCG00000035419	RARRES2	18:55903699-55906945	0.113953	0.0025695	4.98596	0.0329158	0.525368
ENSSSCG00000038413	CRYGN	18:5840012-5849914	0.0517615	0	7.6078	0.024829	0.453825
ENSSSCG00000032249	GBX1	18:6058929-6080906	0.0434773	0.277573	-2.58303	0.00235551	0.114797
ENSSSCG00000016453	TCAF1	18:6567359-6691150	0.666791	0.189128	1.92561	0.00203635	0.106158
ENSSSCG00000045541	ENSSSCG00000045541	18:7412135-7507333	0.3587	0.164321	1.06443	0.00795185	0.240114
ENSSSCG00000046886	ENSSSCG00000046886	18:7616988-7633433	0.00694	0	6.08471	0.0346569	0.54165
ENSSSCG00000016489	WEE2	18:8168035-8202230	0.213177	0.479595	-1.16397	0.032494	0.521884
ENSSSCG00000016491	DENND11	18:8205524-8261702	16.8999	33.2695	-1.03167	0.00384272	0.154087
ENSSSCG00000025286	MCTP1	2:101384910-101921676	7.80135	14.4361	-1.15158	0.000916601	0.0622575
ENSSSCG00000014183	SLCO6A1	2:107920092-108017725	0	0.00792567	-8.60595	5.88754e-06	0.00150951
ENSSSCG00000014196	TMEM232	2:115279103-115523582	0	0.00923483	-10.1588	0.000600766	0.0461673
ENSSSCG00000039252	TCN1	2:11633387-11647728	0.537906	1.77566	-1.66317	0.000585133	0.0455871
ENSSSCG00000014204	DCP2	2:116726243-116804648	28.6786	15.1611	1.1201	5.05766e-08	2.79689e-05
ENSSSCG00000014224	SEMA6A	2:120560095-120687106	0.023308	0	10.5081	9.29308e-06	0.00211365
ENSSSCG00000014233	ENSSSCG00000014233	2:125663864-125730110	0	0.00225633	-6.34321	0.0498641	0.65081
ENSSSCG00000032557	LDHB	2:12988708-12990067	3.04245	14.7607	-2.37368	0.00249498	0.118372
ENSSSCG00000037892	YPEL4	2:13289022-13294239	1.12492	2.73465	-1.18204	0.0333762	0.529527
ENSSSCG00000027553	ENSSSCG00000027553	2:13525538-13579376	0.71941	2.45314	-1.81126	0.041369	0.593756
ENSSSCG00000021082	NRG2	2:141662369-141824727	0	0.0028705	-7.71981	0.00781883	0.239368
ENSSSCG00000014369	CD14	2:142346358-142349581	13.9449	30.7919	-1.13954	0.000197834	0.0216844
ENSSSCG00000040956	ENSSSCG00000040956	2:142817656-142910600	0.0247175	0	4.95742	0.0167013	0.368565
ENSSSCG00000014406	PRELID2	2:147109327-147191638	1.36764	2.86605	-1.72805	1.3447e-08	9.26453e-06
ENSSSCG00000014418	STK32A	2:148519678-148659462	0.00512633	0	8.44265	0.0043552	0.165538
ENSSSCG00000036549	DPYSL3	2:148662050-148776619	0.0207443	0.0010375	4.07462	0.0257107	0.462514
ENSSSCG00000050945	ENSSSCG00000050945	2:149512252-149513885	0.2759	0.00484483	5.37792	0.00687174	0.220209
ENSSSCG00000014426	SPINK9	2:149630287-149634939	0.0245872	0	5.66324	0.0193467	0.397983
ENSSSCG00000032591	ENSSSCG00000032591	2:156366-159320	0.850908	0.204789	2.14203	0.0440784	0.611077
ENSSSCG00000026145	RAG1	2:24561191-24602590	0.59447	0.011731	5.0373	0.00683656	0.219353
ENSSSCG00000013311	KIAA1549L	2:27237651-27559433	0	0.00280067	-8.73926	0.000653899	0.048404
ENSSSCG00000013326	ENSSSCG00000013326	2:29365195-29792983	0.00166817	0	8.52718	0.00401879	0.15852
ENSSSCG00000013337	BBOX1	2:33227974-33296559	0.461811	0.00658483	5.98708	1.7384e-05	0.00338124
ENSSSCG00000013344	ANO5	2:37171401-37255811	0.0088595	0.070059	-3.01071	0.010195	0.283559
ENSSSCG00000013351	NAV2	2:39266913-40077925	0.0172543	0.00100233	3.8249	0.00580276	0.198852
ENSSSCG00000013377	USH1C	2:41593802-41647411	0	0.00445183	-4.65174	0.0398974	0.581624
ENSSSCG00000012882	TESMIN	2:4297952-4340970	0	0.00458033	-6.797	0.040396	0.586657
ENSSSCG00000013393	SPON1	2:44967984-45299677	0.0571337	0.0238097	1.18934	0.0110744	0.297459
ENSSSCG00000013976	ENSSSCG00000013976	2:52241640-52257131	0.464226	1.88175	-1.98024	0.00117053	0.0727144
ENSSSCG00000022726	RHOD	2:5392546-5404201	0.416235	0.100911	1.95194	0.00832236	0.248639
ENSSSCG00000024837	SYT12	2:5410624-5433929	0.014026	0	7.0541	0.0160993	0.362681
ENSSSCG00000013906	ENSSSCG00000013906	2:59238806-59250772	70.1093	2.44691	5.20343	1.35854e-07	6.60603e-05
ENSSSCG00000023607	CYP4F22	2:62081471-62103971	0	0.012861	-7.0972	0.00466708	0.17342
ENSSSCG00000013715	ENSSSCG00000013715	2:66718077-66853267	1.32922	0.617763	1.15198	0.0308116	0.506103
ENSSSCG00000048729	ENSSSCG00000048729	2:68384603-68412475	0.003449	0	5.49647	0.0236701	0.44064
ENSSSCG00000013579	CD209	2:71394390-71397969	1.32629	0.0161127	6.26816	0.00680785	0.21893
ENSSSCG00000039007	ENSSSCG00000039007	2:71433419-71436568	0.45058	0	9.16768	0.0018379	0.0978005
ENSSSCG00000023178	BATF2	2:7180258-7188990	0.696429	0.2472	1.48276	0.0272167	0.474115
ENSSSCG00000013536	ACSBG2	2:72876798-72920421	0.003528	0	6.16328	0.0298462	0.496608
ENSSSCG00000028995	TLE2	2:75510004-75536804	0.244517	0.0710707	1.53979	0.0424504	0.601622
ENSSSCG00000038827	ENSSSCG00000038827	2:76892606-76916622	0.058722	0.003494	3.83357	0.0165397	0.366071
ENSSSCG00000013417	PRTN3	2:77520334-77523419	0.00644333	0.0923092	-3.32475	0.0292062	0.48962
ENSSSCG00000014007	FLT4	2:78076080-78115137	0.00572367	0	6.45195	0.0267957	0.47287
ENSSSCG00000014076	FAM169A	2:83852217-83927126	0.0765653	0.172232	-1.16739	0.0379578	0.563902
ENSSSCG00000021482	PLAAT5	2:8479171-8501906	0	0.00367017	-5.50021	0.0466508	0.627117
ENSSSCG00000026780	EDIL3	2:92123345-92554262	0	0.000819667	-7.56231	0.0215186	0.420575
ENSSSCG00000039874	CCL26	3:10381296-10385796	0.0243183	0	6.00273	0.0349953	0.544386
ENSSSCG00000007703	TRIM50	3:10647690-10656338	0	0.0150842	-5.91513	0.035288	0.546829
ENSSSCG00000026465	BABAM2	3:110897351-111328405	11.1449	22.7721	-1.07598	3.32511e-05	0.0055132
ENSSSCG00000008570	ADGRF3	3:112671204-112705296	0	0.00320233	-5.79118	0.0160301	0.362681
ENSSSCG00000022933	EFR3B	3:113670752-113758943	0.0069045	0	8.31208	0.00148525	0.0851392
ENSSSCG00000008593	KLHL29	3:114871161-115177467	0.006991	0	10.0272	7.57043e-06	0.00184059
ENSSSCG00000008606	OSR1	3:118521296-118932446	0.00111417	0	7.65671	0.0239631	0.442878
ENSSSCG00000008634	ATP6V1C2	3:125775100-125825244	0.409173	0.0485237	3.13591	0.0144975	0.346391
ENSSSCG00000032119	CRCP	3:16485569-16621894	2.25846	0.554597	1.68678	0.00538469	0.189831
ENSSSCG00000035256	ENSSSCG00000035256	3:17978746-17982865	18.0251	3.31714	2.38956	1.26069e-07	6.23777e-05
ENSSSCG00000036255	CACNG3	3:21855852-21961198	0	0.00419283	-7.72019	0.00737511	0.230855
ENSSSCG00000028923	SCNN1B	3:22832262-22902063	0	0.00319333	-6.78982	0.0397424	0.580153
ENSSSCG00000036475	HS3ST2	3:23255961-23366219	0.00289083	0	7.38198	0.0328916	0.525368
ENSSSCG00000007850	ANKS4B	3:24828224-24852764	0.00550383	0	6.16116	0.0336039	0.530941
ENSSSCG00000007859	UMOD	3:25473162-25492283	0	0.0789947	-6.80549	0.0384712	0.569256
ENSSSCG00000008101	FBLN7	3:44214000-44267110	0	0.00825017	-7.81863	0.00209286	0.108303
ENSSSCG00000008103	MERTK	3:44349380-44483402	0.38474	0.10976	1.80483	0.00080002	0.0558489
ENSSSCG00000008134	EDAR	3:47396327-47465791	0.0257	0.00160083	4.04266	0.0346389	0.54165
ENSSSCG00000037106	ECRG4	3:48960416-48971511	0.0912802	0	8.9047	0.000684345	0.0502619
ENSSSCG00000007589	ENSSSCG00000007589	3:5146632-5199286	0.139141	0.363918	-1.35181	0.0342962	0.538561
ENSSSCG00000008159	IL18R1	3:51803404-51902079	0.125505	0.494116	-2.1464	0.0012703	0.0768806
ENSSSCG00000028331	IL1R2	3:52367437-52406334	5.09188	21.9464	-2.13506	6.57805e-06	0.00165643
ENSSSCG00000007596	ENSSSCG00000007596	3:5239944-5244706	0.864003	0.1329	2.63472	0.0272747	0.47454
ENSSSCG00000047330	ENSSSCG00000047330	3:57238651-57240031	0	0.0412977	-5.01677	0.00288115	0.130248
ENSSSCG00000039842	ZSCAN25	3:6550657-6583352	3.34207	21.292	-2.5402	2.34322e-06	0.000726219
ENSSSCG00000050709	ENSSSCG00000050709	3:67057391-67246638	0.00208317	0	7.05239	0.0375123	0.559757
ENSSSCG00000008294	ACTG2	3:69096782-69121349	0.0632403	0.270215	-2.32874	0.032014	0.517558
ENSSSCG00000008314	ATP6V1B1	3:71560738-71591856	0	0.00943633	-7.16492	0.012502	0.319958
ENSSSCG00000028282	SLC1A4	3:76938105-76970508	2.57715	1.09237	1.16624	0.00265892	0.122732
ENSSSCG00000025271	ENSSSCG00000025271	3:8045385-8061834	5.48704	12.0049	-1.24917	0.0010585	0.0680657
ENSSSCG00000026180	NRXN1	3:89799543-90914205	0.029345	0.008233	1.64678	0.0396995	0.580017
ENSSSCG00000006726	ENSSSCG00000006726	4:102427186-102696508	0.00260517	0	8.27334	0.0147521	0.350213
ENSSSCG00000006748	TSPAN2	4:105502552-105542119	1.66636	3.61509	-1.04299	0.00292595	0.130985
ENSSSCG00000037709	KCNA2	4:109534948-109560998	0.266539	0.049426	3.56524	0.00790715	0.239572
ENSSSCG00000006852	NTNG1	4:112287043-112614544	0	0.00145633	-7.01275	0.0348449	0.542945
ENSSSCG00000006958	ENSSSCG00000006958	4:1133398-1188149	0.0147302	0.0744687	-2.53874	0.006638	0.215318
ENSSSCG00000006857	COL11A1	4:115540950-115840708	0.00467517	0	9.34152	5.42143e-07	0.000209453
ENSSSCG00000006862	VCAM1	4:117496908-117511226	0.383523	0.0786872	2.32144	0.0292178	0.48962
ENSSSCG00000006890	ABCA4	4:123202632-123331144	0.0021965	0	7.02855	0.0165196	0.366071
ENSSSCG00000006901	EVI5	4:124367736-124660324	18.1843	5.92294	1.80097	0.000234874	0.0236887
ENSSSCG00000042806	C1orf146	4:124813342-124833201	0	0.0190555	-7.60367	0.00921451	0.26491
ENSSSCG00000006933	CLCA1	4:129396287-129698901	1.4232	1.07294	1.23901	0.0296915	0.494658
ENSSSCG00000006932	CLCA4	4:129453489-129599410	0.085212	0.20598	-2.16876	0.0451586	0.616204
ENSSSCG00000033594	ENSSSCG00000033594	4:1391712-1400283	0.0881448	0.002916	4.87698	0.0419622	0.598009
ENSSSCG00000037524	LY6D	4:1438757-1446544	0.646322	1.69397	-1.94988	0.00325006	0.139092
ENSSSCG00000005979	ANXA13	4:15707304-15766629	0.0682938	0	9.41095	0.00636745	0.209791
ENSSSCG00000036553	SAMD12	4:20143864-20569129	0.0200112	0.0976128	-2.33846	3.11159e-08	1.82825e-05
ENSSSCG00000006053	BAALC	4:33893337-33983942	0	0.0173595	-9.52423	0.00120481	0.0741904
ENSSSCG00000006105	GEM	4:42249479-42471937	0.513049	0.156625	2.25742	0.00531804	0.187716
ENSSSCG00000006121	PIP4P2	4:45826326-45892417	0.0049735	0	7.03168	0.0149938	0.352979
ENSSSCG00000040562	C8orf88	4:45923486-46092151	0.136203	0.0136163	3.37521	0.0118427	0.309284
ENSSSCG00000031424	NECAB1	4:45982106-46239729	0.00243917	0	7.7082	0.0229025	0.434669
ENSSSCG00000006134	CNGB3	4:50112927-50263617	0	0.001496	-6.60765	0.0415837	0.595845
ENSSSCG00000006138	ATP6V0D2	4:50694189-50749378	0.00820567	0	7.70869	0.00253508	0.119361
ENSSSCG00000025980	CHMP4C	4:54859930-54895193	0.0042535	0.0623958	-3.84545	0.0443309	0.613476
ENSSSCG00000032228	C8orf89	4:62615436-62642018	0	0.004333	-5.77365	0.0159495	0.362681
ENSSSCG00000006183	SBSPON	4:62756318-62791613	0.439339	0.0846377	2.42788	0.00254901	0.119816
ENSSSCG00000006197	SULF1	4:65595949-65778884	0.882068	0.275776	1.6155	7.49337e-05	0.0103091
ENSSSCG00000023848	VXN	4:68202218-68225005	0.655541	0.25546	1.42001	0.0227601	0.433718
ENSSSCG00000042752	RP1	4:76724604-76734610	0.000795667	0.008651	-3.13297	0.040686	0.588629
ENSSSCG00000005946	CCN4	4:8078156-8110829	0.0845417	0.499735	-1.76009	0.0238926	0.442878
ENSSSCG00000035937	DPT	4:82287730-82319367	0.0178855	0	8.07359	0.00607752	0.204053
ENSSSCG00000006312	GPA33	4:83904915-83941563	0.003126	0	5.80166	0.0431028	0.604189
ENSSSCG00000035124	ILDR2	4:84056728-84117112	0.114412	0.0222927	2.21052	0.0193803	0.398094
ENSSSCG00000005952	LRRC6	4:8532739-8608587	0.0035655	0	6.97171	0.0158041	0.361771
ENSSSCG00000006343	SPATA46	4:88150461-88153265	0	0.016595	-4.57857	0.0448174	0.614446
ENSSSCG00000006398	SLAMF8	4:90661756-90673340	1.95614	0.51055	1.9008	0.00334976	0.141005
ENSSSCG00000006413	FCER1A	4:91118879-91125437	6.88325	2.78642	1.20488	0.0106087	0.28936
ENSSSCG00000006455	ENSSSCG00000006455	4:92394534-92414613	0.362565	0.0009665	7.95781	0.00059775	0.046061
ENSSSCG00000035121	RHBG	4:93694264-93707822	0	0.0147542	-6.81647	0.0400227	0.582736
ENSSSCG00000023991	RIT1	4:94098275-94127384	0.245151	2.1291	-2.87463	0.0136044	0.334804
ENSSSCG00000006547	SHE	4:95284605-95308109	0.0234887	0.116256	-2.23509	0.0188229	0.390853
ENSSSCG00000006590	S100A8	4:96209551-96210602	45.0356	141.544	-1.56038	0.000274615	0.0265239
ENSSSCG00000032857	S100A12	4:96225693-96227137	45.3312	146.011	-1.60162	5.25832e-05	0.00780529
ENSSSCG00000006588	ENSSSCG00000006588	4:96236113-96239285	56.972	162.681	-1.42444	8.5868e-05	0.0115321
ENSSSCG00000031717	ADCY8	4:9644589-9866534	0.0282215	0.0808762	-1.50007	0.00152075	0.0857793
ENSSSCG00000006620	TUFT1	4:97645332-97703620	0.679618	1.39329	-1.31317	0.00528049	0.187328
ENSSSCG00000006664	MTMR11	4:99115117-99122806	0.197835	0.655076	-1.70871	0.0302548	0.500749
ENSSSCG00000006696	GJA5	4:99854392-99875313	0.113888	0	8.05281	0.00657045	0.214462
ENSSSCG00000000121	GALR3	5:10024348-10032451	0.025966	0	6.80529	0.0180011	0.380236
ENSSSCG00000031716	PTPRQ	5:100787027-101033334	0.66322	0.241457	1.3854	1.52631e-05	0.00311932
ENSSSCG00000000943	OTOGL	5:101100282-101251884	0.0578455	0.00361867	3.97097	0.00560645	0.19407
ENSSSCG00000036560	PAWR	5:101692143-101798253	0.494043	0.177174	1.59654	5.73845e-06	0.00148478
ENSSSCG00000000171	CKAP4	5:14021113-14031192	5.64253	13.1685	-1.24624	1.1672e-05	0.00251287
ENSSSCG00000000207	ENSSSCG00000000207	5:15774938-15775794	80.9455	657.661	-3.05509	1.13816e-09	1.00987e-06
ENSSSCG00000021193	AQP2	5:15863303-15870036	0.0130862	0.111041	-3.06723	0.0447017	0.614446
ENSSSCG00000039587	ENSSSCG00000039587	5:17536952-17547680	0.0669482	0	7.22089	0.0128306	0.321656
ENSSSCG00000000240	KRT85	5:17679105-17690711	0.361327	1.43354	-2.0815	0.00224288	0.111957
ENSSSCG00000000235	KRT82	5:17717924-17732009	0.0355868	0	7.75949	0.00221187	0.111794
ENSSSCG00000027854	HSD17B6	5:22092578-22155917	0.00469783	0	7.14307	0.01484	0.350529
ENSSSCG00000000478	GRIP1	5:30697018-31020790	0.0280997	0.00332317	2.94132	0.0456825	0.61882
ENSSSCG00000023630	CPM	5:33151388-33264317	0.867788	2.35886	-1.46009	1.01977e-07	5.13583e-05
ENSSSCG00000000504	PTPRB	5:34660029-34794321	0.0655968	0.0110313	2.49314	9.71053e-05	0.012679
ENSSSCG00000036177	ENSSSCG00000036177	5:35240328-35293392	0	0.0044255	-6.917	0.0054762	0.191219
ENSSSCG00000032971	SMC1B	5:3976140-4067395	0	0.00530633	-7.88952	0.00172375	0.0934903
ENSSSCG00000031423	UPK3A	5:4070700-4119131	0.593616	1.46697	-1.74171	0.000983484	0.0654179
ENSSSCG00000000549	PPFIBP1	5:46031400-46222880	0.407212	0.192944	1.08877	0.0140594	0.341237
ENSSSCG00000000028	ENSSSCG00000000028	5:5375714-5408125	0	0.010932	-7.3662	0.0115319	0.305456
ENSSSCG00000038685	MPPED1	5:5417949-5491997	0	0.0679342	-10.8071	2.68342e-05	0.00475979
ENSSSCG00000000625	LRP6	5:60149028-60314689	0.792854	1.83504	-1.20171	0.000998837	0.0658207
ENSSSCG00000026217	ENSSSCG00000026217	5:61724751-61736614	1.72647	0.517036	1.46455	0.016605	0.367014
ENSSSCG00000000651	CLEC12B	5:61871958-61916263	1.34066	0.216198	2.50587	0.000256169	0.0251733
ENSSSCG00000039287	CLEC12A	5:61922895-61940377	1.13179	2.61813	-1.17177	0.0142124	0.343263
ENSSSCG00000000657	ENSSSCG00000000657	5:62187297-62226133	93.3875	34.1001	1.38633	0.0160257	0.362681
ENSSSCG00000024402	ENSSSCG00000024402	5:62350218-62395230	0	0.0107817	-7.27095	0.0299545	0.497824
ENSSSCG00000000667	AICDA	5:62777352-62787483	0.456398	0.061927	2.50724	0.00346198	0.143797
ENSSSCG00000040403	NANOG	5:62886488-62957077	0.0490982	0	7.00046	0.0154698	0.359089
XLOC_103390	XLOC_103390	5:63670309-63681366	0.223164	0.0624075	1.80299	0.0385307	0.569839
ENSSSCG00000033544	NTF3	5:65052517-65123788	0	0.00524533	-6.91049	0.0336685	0.531664
ENSSSCG00000039492	FGF23	5:66028776-66037739	0	0.0103462	-5.695	0.0445925	0.614446
ENSSSCG00000033412	B4GALNT3	5:67772426-67860995	0.00998567	0	8.46552	0.00392524	0.155701
ENSSSCG00000034405	MEI1	5:6800959-6870837	0.00457217	0	7.3033	0.0121242	0.313562
ENSSSCG00000000778	CPNE8	5:70391933-70660195	0.00893917	0	8.05601	0.000233384	0.0236887
ENSSSCG00000043893	ENSSSCG00000043893	5:7108372-7153516	0.0231875	0.000707	5.18306	0.00657848	0.214462
ENSSSCG00000000782	C12orf40	5:71185595-71270728	0	0.00259533	-6.94585	0.0366727	0.557263
ENSSSCG00000034491	PRICKLE1	5:73707022-73826431	0.0518127	0.00753283	2.61999	0.0221485	0.427553
ENSSSCG00000000802	NELL2	5:75505098-75893454	0.0678485	0.00193667	5.01685	0.0449053	0.61449
ENSSSCG00000033142	ENDOU	5:78072062-78089680	0.0112688	0	6.72737	0.021474	0.420543
ENSSSCG00000000856	PAH	5:81236096-81463452	0	0.00220883	-6.97873	0.0358103	0.550141
ENSSSCG00000000857	IGF1	5:81775970-81848037	0.00578967	0	5.57959	0.0466376	0.627117
XLOC_104155	XLOC_104155	5:86859288-86892502	0.519269	0.199431	1.14776	0.0287375	0.486484
ENSSSCG00000000893	AMDHD1	5:87553022-87569305	0.144553	0.821999	-2.37687	0.00232059	0.114419
ENSSSCG00000040056	ENSSSCG00000040056	5:89713777-89728263	0.824957	4.90864	-2.95015	0.0002901	0.0275477
ENSSSCG00000000103	DMC1	5:9431307-9470549	0.0122752	0	7.737	0.008058	0.243059
ENSSSCG00000024065	TMTC2	5:98697017-99229550	1.46287	0.254652	2.15597	2.25154e-11	2.44231e-08
ENSSSCG00000002697	NUDT7	6:10158688-10173980	1.1385	2.217	-1.1504	0.0496788	0.65046
ENSSSCG00000038627	ADAMTS18	6:10161858-10652504	0.257396	0.720119	-1.23456	0.00133152	0.0788928
ENSSSCG00000040397	COLEC12	6:105808212-106007730	0.0669677	0.0430162	4.29835	0.0152978	0.356564
ENSSSCG00000003709	LAMA3	6:108548837-108805693	0.0649877	0.0242948	1.41892	0.0190636	0.39348
ENSSSCG00000003722	CDH2	6:112396721-112628432	0.251553	0.047665	2.39162	4.02212e-08	2.31502e-05
ENSSSCG00000023125	ENSSSCG00000023125	6:11317848-11589630	0	0.00118717	-7.30459	0.0290228	0.487948
ENSSSCG00000022739	DSG2	6:115400252-115452473	0.01568	0.174297	-3.57947	0.000539431	0.0426151
ENSSSCG00000003748	CELF4	6:121066749-121381029	0	0.00874867	-10.3841	0.000487153	0.0407691
ENSSSCG00000023127	ENSSSCG00000023127	6:12421030-12426328	0.00247017	0.0566152	-4.22401	0.0484181	0.640195
ENSSSCG00000023376	PARD6G	6:128162600-128250663	0.858939	0.367448	1.15726	0.000296147	0.0279115
ENSSSCG00000033156	CMTR2	6:14323979-14334011	0	0.577437	-11.3277	3.35417e-06	0.000975234
ENSSSCG00000025243	SGIP1	6:145822267-146051955	0.0887068	0.0159595	2.35704	0.0200324	0.404999
ENSSSCG00000042830	ENSSSCG00000042830	6:146148872-146153373	0	0.010368	-4.69322	0.024025	0.443732
ENSSSCG00000002734	MARVELD3	6:14616481-14630794	0.0197817	0	4.63334	0.0447695	0.614446
ENSSSCG00000003807	DNAJC6	6:146989325-147155132	0.00563933	0	8.54071	0.000862685	0.0589111
ENSSSCG00000025672	RAVER2	6:147429010-147722429	11.2415	4.45962	1.18384	0.000101494	0.0130705
ENSSSCG00000002749	ENSSSCG00000002749	6:14959791-14989753	0.812893	3.00772	-1.76816	5.47743e-08	2.91472e-05
ENSSSCG00000031640	ENSSSCG00000031640	6:150219173-150228121	0.863977	0.118568	2.85129	0.0365315	0.556638
ENSSSCG00000003881	SPATA6	6:163278962-163414488	0.138912	0.721092	-2.36761	0.000247606	0.0246188
ENSSSCG00000020872	ENSSSCG00000020872	6:164315287-164321171	39.7522	11.097	1.88245	2.39907e-07	0.000110919
ENSSSCG00000003889	ENSSSCG00000003889	6:164646254-164666451	0.00901817	0	6.06153	0.0127084	0.321358
ENSSSCG00000034035	TMEM69	6:165704608-165709964	0.912451	1.78432	-1.09597	0.0343607	0.539273
ENSSSCG00000021448	ENSSSCG00000021448	6:165768913-165772538	0.132949	0	7.92736	5.79184e-05	0.00838858
ENSSSCG00000023305	ENSSSCG00000023305	6:18666566-18673673	0.011242	0	5.60463	0.0193777	0.398094
ENSSSCG00000002811	ENSSSCG00000002811	6:19753036-19825631	0.0284078	0	9.84686	1.49278e-05	0.00309565
ENSSSCG00000021911	NDRG4	6:20221906-20265579	0.879035	3.10364	-1.80955	0.000735203	0.0526212
ENSSSCG00000002635	SPIRE2	6:211487-243636	0.255918	0.527729	-1.10757	0.0171106	0.371344
ENSSSCG00000040687	CDH8	6:22923140-23279296	0.004569	0	9.57677	0.00136861	0.0804142
ENSSSCG00000035857	ENSSSCG00000035857	6:27268110-27281611	0.0237662	0	6.94134	0.0155813	0.359659
ENSSSCG00000032632	CMTM4	6:27320337-27391471	0.10563	0.0376332	1.5662	0.00961331	0.272247
ENSSSCG00000002781	KCTD19	6:27932895-27966264	0.00279083	0	5.53826	0.0479745	0.63582
ENSSSCG00000002778	ZDHHC1	6:28049955-28071534	0.0207153	0	7.61168	0.00345499	0.143719
ENSSSCG00000002775	AGRP	6:28132615-28134753	0.0165328	0.174409	-3.3248	0.0476573	0.633701
ENSSSCG00000021105	DPEP2	6:28593542-28599368	0.0247995	0.193232	-2.68959	0.0127025	0.321358
ENSSSCG00000029034	COX4I1	6:3131019-3240221	18.9884	4.72088	1.81032	0.00247913	0.118194
ENSSSCG00000002838	ZNF423	6:34932594-35299692	0.00771767	0	9.73833	5.0535e-07	0.000200738
ENSSSCG00000021971	DPEP1	6:361196-376616	0	0.13989	-10.0785	1.2076e-11	1.36232e-08
ENSSSCG00000026318	NETO2	6:37443384-37505737	0.170066	0.535846	-1.72831	3.82544e-05	0.00615951
ENSSSCG00000038906	ENSSSCG00000038906	6:39278362-39283930	0.024205	0.000117333	4.85067	0.00525168	0.187012
ENSSSCG00000002877	ENSSSCG00000002877	6:44241257-44357772	0.911026	1.83745	-1.07827	0.00621433	0.207166
ENSSSCG00000002933	ZNF382	6:45777393-45879987	0.969427	0.911365	1.11121	0.0355372	0.54858
ENSSSCG00000037879	ENSSSCG00000037879	6:47588987-47591374	0.315013	1.9976	-2.68821	0.0427958	0.602646
ENSSSCG00000002983	LGALS13	6:48205158-48209867	0.664941	1.81534	-1.43826	0.0243625	0.447911
ENSSSCG00000003043	DMRTC2	6:49871136-50021945	0.0060595	0	7.51596	0.0269909	0.473104
ENSSSCG00000051733	ENSSSCG00000051733	6:50100483-50139079	3.07101	8.03381	-1.37342	0.00302011	0.133714
ENSSSCG00000024568	ENSSSCG00000024568	6:50147744-50158685	5.93072	14.0498	-1.20244	0.0013831	0.0809287
ENSSSCG00000003051	CD177	6:50232947-50255713	0.501356	1.8832	-1.78277	0.00624396	0.207663
ENSSSCG00000038688	PGLYRP1	6:52317411-52322654	0.333392	1.01788	-1.53092	0.0358805	0.550266
ENSSSCG00000031086	ENSSSCG00000031086	6:54263576-54268293	0.0376082	0	6.52152	0.00342268	0.143007
ENSSSCG00000035226	ENSSSCG00000035226	6:58662583-58666026	0.235862	0.00202883	6.13647	0.00202464	0.105743
ENSSSCG00000003271	TTYH1	6:58871660-58891519	0.55284	1.0463	-1.00333	0.0339925	0.535282
ENSSSCG00000038287	RDH13	6:59274380-59314697	1.95179	0.541864	1.50781	0.00164399	0.0910634
ENSSSCG00000026417	EPS8L1	6:59279070-59322647	0.49789	0.131571	1.8875	0.0453139	0.616634
ENSSSCG00000035612	COX6B2	6:59530425-59531571	0	0.0387832	-4.70466	0.0396566	0.5798
ENSSSCG00000033532	SBK2	6:59672295-59677670	0.0398477	0	6.72689	0.000356164	0.0320923
ENSSSCG00000004001	ENSSSCG00000004001	6:62935419-62942172	0.0398683	0.307204	-2.88654	0.0248712	0.454218
ENSSSCG00000031449	SLC27A5	6:63065829-63075204	0.013948	0	5.82779	0.0155963	0.359659
ENSSSCG00000029744	PLCH2	6:64325951-64392159	0.00336217	0.0210197	-2.75026	0.0486233	0.641704
ENSSSCG00000021490	PRDM16	6:64704468-65012575	0.170847	0.0627808	1.42996	0.000701197	0.0510674
ENSSSCG00000003417	DISP3	6:71583818-71640942	0	0.002353	-5.89217	0.0339175	0.5344
ENSSSCG00000034429	PLA2G5	6:78365700-78406457	0.00730033	0	7.41221	0.029487	0.492667
ENSSSCG00000003524	C1QA	6:80586280-80589939	1.27987	0.143108	3.11272	0.0138993	0.339103
ENSSSCG00000038706	C1QC	6:80592478-80597459	1.85308	0.291604	2.56821	0.0203147	0.407147
ENSSSCG00000033512	C1QB	6:80601665-80607471	0.932392	0.206048	2.47117	0.0375171	0.559757
ENSSSCG00000025500	ENSSSCG00000025500	6:81089658-81112343	0	0.00602567	-6.03648	0.0121372	0.313562
ENSSSCG00000003539	GRHL3	6:82014046-82050236	1.30652	0.470285	1.35917	0.0228402	0.434365
ENSSSCG00000003582	SMPDL3B	6:85060317-85152154	0.669921	1.56093	-1.20336	0.00153674	0.0864878
ENSSSCG00000003603	COL16A1	6:88177831-88242747	0.110563	0.353787	-1.7542	0.000117067	0.0145447
ENSSSCG00000033641	COL8A2	6:92246459-92271454	0.0135183	0.195959	-3.90616	9.93215e-06	0.00222315
ENSSSCG00000037514	ENSSSCG00000037514	6:95566275-95599055	0.0575355	0.246677	-2.122	0.0225913	0.433136
ENSSSCG00000039797	APCDD1	6:97992228-98026768	0.204407	0.040303	2.43205	0.000748292	0.0530613
ENSSSCG00000002696	VAT1L	6:9957763-10120510	0.0578472	0.43042	-2.87835	0.00910432	0.263083
ENSSSCG00000002427	EML5	7:110512079-110705441	0.131729	0.0206307	1.69966	0.0290268	0.487948
ENSSSCG00000002478	SERPINA12	7:115720677-115734816	0.0121833	0	6.42263	0.0273378	0.474759
ENSSSCG00000031595	ENSSSCG00000031595	7:115828282-115836430	0	0.0243567	-5.89836	0.0369451	0.557795
ENSSSCG00000030371	SERPINA3-2	7:115850559-116136436	0	0.014801	-7.31212	0.0288689	0.487294
ENSSSCG00000022794	ENSSSCG00000022794	7:120627411-120654587	0.013689	0	7.01428	0.00546917	0.191219
ENSSSCG00000001068	CAP2	7:13211573-13350962	0	0.0020585	-6.94228	0.032863	0.525368
ENSSSCG00000001011	SERPINB1	7:1684216-1692910	44.5256	92.3621	-1.07205	1.94542e-05	0.00373244
ENSSSCG00000001107	SLC17A1	7:20523022-20574462	0	0.008346	-6.3911	0.00234848	0.114797
ENSSSCG00000037547	SLC17A3	7:20596549-20663465	0.00592233	0	7.61262	0.0276614	0.478024
ENSSSCG00000051689	ENSSSCG00000051689	7:20846244-20857940	10.4407	24.4653	-1.43184	0.000518914	0.0421301
ENSSSCG00000001132	BTN1A1	7:20977223-20985300	0.0053965	0	4.59251	0.0470523	0.63071
ENSSSCG00000033550	ENSSSCG00000033550	7:21585246-21585826	7.44822	34.551	-2.29268	0.000955855	0.0642219
ENSSSCG00000047304	OR2B6	7:21676067-21688732	0	0.0210362	-7.09482	0.00102132	0.0669865
ENSSSCG00000001393	ENSSSCG00000001393	7:23564659-23570600	0	0.0168345	-5.68707	0.0457812	0.61986
ENSSSCG00000047654	SAPCD1	7:23852916-23874967	0.382641	0.956326	-1.43554	0.0304135	0.501903
ENSSSCG00000001478	BMP5	7:25344822-25470470	0	0.003022	-7.33839	0.0255148	0.461078
ENSSSCG00000001487	KLHL31	7:27062044-27106111	0	0.003883	-6.50989	0.0228688	0.43461
ENSSSCG00000001499	DST	7:28812334-29300153	0.101196	0.0312708	1.65849	0.0213815	0.419348
ENSSSCG00000001500	COL21A1	7:29369191-29609037	0.025941	0.188344	-7.01705	0.00020289	0.0217571
ENSSSCG00000038774	MAPK13	7:31880638-31890385	3.43161	7.53752	-1.13759	0.00313081	0.136086
ENSSSCG00000001561	ETV7	7:32087430-32108187	2.99671	1.55918	1.03255	0.00937011	0.26829
ENSSSCG00000043280	ENSSSCG00000043280	7:34370095-34392358	0.002555	0	5.03189	0.0294755	0.492667
ENSSSCG00000001595	DAAM2	7:35159711-35285941	0.0605775	0.0133842	2.08701	0.00223644	0.111834
ENSSSCG00000036801	C6orf132	7:37222324-37258409	0.00460583	0	6.3478	0.0273968	0.47549
ENSSSCG00000001636	GUCA1A	7:37282700-37296717	0	0.0216343	-7.1353	0.00408507	0.160238
ENSSSCG00000001698	CAPN11	7:39168677-39191396	0.260349	0.07869	1.71001	0.0154056	0.358066
ENSSSCG00000001716	RCAN2	7:40980523-41227021	0.073802	0	12.7661	1.20092e-12	2.11685e-09
ENSSSCG00000001736	CRISP2	7:43746942-43770004	0.760396	0.363374	3.67342	7.99292e-06	0.00187596
ENSSSCG00000024347	CRISP3	7:43777061-43807008	38.8157	91.5203	-1.24814	0.00418267	0.162261
ENSSSCG00000001749	IL17F	7:46058326-46066120	0	0.0225272	-6.57142	0.0425488	0.602646
ENSSSCG00000002623	GSTA1	7:46538032-46572761	0.00999667	0	4.80375	0.0422313	0.59939
ENSSSCG00000001762	CIB2	7:47788791-47813400	0.0203482	0.09654	-2.28737	0.0190208	0.39348
ENSSSCG00000001771	RASGRF1	7:48121419-48246749	0.005005	0	8.17374	0.00137614	0.080689
ENSSSCG00000040288	ARNT2	7:49258910-49450463	0	0.0033765	-5.53195	0.0451869	0.61625
ENSSSCG00000001793	ADAMTSL3	7:51006355-51363621	0.00528833	0	9.7235	0.00114326	0.0716518
XLOC_123206	XLOC_123206	7:53996322-54083531	0.24557	3.6191	-3.73801	1.86931e-12	2.92889e-09
ENSSSCG00000001840	KIF7	7:55200593-55220497	0.318119	0.977749	-1.61573	0.00215624	0.110368
ENSSSCG00000001910	ISLR	7:59349674-59352807	0.0197387	0	5.0026	0.0353613	0.547062
ENSSSCG00000039508	REC114	7:59838480-59941418	0.22187	0.0656745	1.8453	0.0234535	0.439215
ENSSSCG00000001932	ENSSSCG00000001932	7:61098946-61108699	0	0.0142838	-6.13694	0.0301995	0.500738
ENSSSCG00000047905	ENSSSCG00000047905	7:66441394-66452418	0	0.004831	-4.9789	0.0324569	0.521597
ENSSSCG00000001975	PRKD1	7:69527910-69872865	0.0109962	0	10.9355	2.47817e-05	0.00453843
ENSSSCG00000024396	NOVA1	7:72805230-72961260	0	0.00177267	-6.60765	0.0415991	0.595845
ENSSSCG00000001977	STXBP6	7:74294948-74552433	0.223824	0.634647	-1.82185	0.00645016	0.212268
ENSSSCG00000051558	SYCP2L	7:7503074-7640989	0.00181783	0	6.7943	0.0430056	0.603726
ENSSSCG00000002051	ABHD4	7:76397028-76431809	0.060508	0.379153	-2.25446	0.0346648	0.54165
ENSSSCG00000035377	ENSSSCG00000035377	7:78179461-78179931	0.0232527	0.234412	-3.04214	0.0264179	0.469184
ENSSSCG00000021866	EDDM3B	7:78220051-78236747	15.9205	39.9983	-1.32032	9.43283e-05	0.0123737
ENSSSCG00000033958	RYR3	7:80640245-81208334	0	0.00109867	-8.00713	0.00129357	0.0774579
ENSSSCG00000002270	ENSSSCG00000002270	7:88416030-88464973	0.003637	0	6.73463	0.0202337	0.407027
ENSSSCG00000002286	FAM71D	7:90925943-90953313	0	0.00675833	-6.59866	0.0212637	0.4182
ENSSSCG00000002349	ACOT4	7:96868157-96949358	1.12256	2.10588	-1.00021	0.0253004	0.458284
ENSSSCG00000002368	LTBP2	7:97745396-97852502	0.08561	0.0191135	2.14491	0.0012103	0.0743664
ENSSSCG00000009115	NDST3	8:105221348-105370569	0.702191	0.306257	1.57203	0.000692767	0.0506169
ENSSSCG00000009138	ENSSSCG00000009138	8:112414322-112470848	0.352853	0.094409	1.78686	0.0284324	0.483968
ENSSSCG00000009160	TACR3	8:117662122-117721624	0.00143733	0	5.71764	0.0468939	0.629306
ENSSSCG00000009182	ADH1C	8:121020910-121108190	0	0.00720683	-6.79531	0.018302	0.384352
ENSSSCG00000009188	STPG2	8:122115066-122441327	0.0749133	0.718675	-3.04894	8.40646e-12	1.07767e-08
ENSSSCG00000009197	GRID2	8:125819951-126434793	0.00127667	0	8.71961	0.0115062	0.305277
ENSSSCG00000009216	SPP1	8:131077786-131085340	1.10218	3.80518	-1.71594	0.00103925	0.0673477
ENSSSCG00000047544	ENSSSCG00000047544	8:133494476-133499645	0.0526755	0.0073635	2.75096	0.0207637	0.411743
ENSSSCG00000009239	ENSSSCG00000009239	8:135199467-135236107	0.264324	0.0054425	5.56695	0.0474481	0.633307
ENSSSCG00000009245	SCD5	8:135507296-135634021	0.105459	0.00476633	4.36003	0.00217787	0.110671
ENSSSCG00000008754	GBA3	8:16897317-17137315	0.00260983	0	7.26747	0.0328291	0.525368
ENSSSCG00000029275	PPARGC1A	8:17841844-17961909	0	0.00235733	-5.86152	0.0347016	0.54165
ENSSSCG00000040571	ENSSSCG00000040571	8:19701078-19714561	0.346022	0.0472563	2.58007	0.00736988	0.230855
ENSSSCG00000023907	AFAP1	8:3069954-3202536	0.204619	0.0199907	2.97309	0.00151602	0.0856837
ENSSSCG00000022168	APBB2	8:31921587-32301975	0.55416	0.158613	1.22048	3.71058e-06	0.00106472
ENSSSCG00000008799	LIMCH1	8:32433030-32792546	0.168873	0.890534	-2.488	0.00145059	0.0836067
ENSSSCG00000040147	SHISA3	8:33373869-33378973	0.0118655	0	5.03346	0.0309776	0.507943
ENSSSCG00000028922	GABRA2	8:36347023-36502460	0.00155417	0	6.90568	0.0159727	0.362681
ENSSSCG00000037950	NIPAL1	8:37936847-37962908	5.47161	1.12077	2.23259	2.6122e-17	6.69745e-14
ENSSSCG00000008830	CWH43	8:38869138-38943669	0.00512	0	7.9035	0.0199106	0.403404
ENSSSCG00000008842	KIT	8:41402043-41493735	4.16236	0.888306	2.30022	5.44073e-20	1.91806e-16
ENSSSCG00000008844	KDR	8:41809116-41856339	3.68118	0.23678	3.93259	3.86472e-33	5.44983e-29
ENSSSCG00000037757	C4orf45	8:47829860-47944279	0.00387183	0	7.91335	0.0196263	0.401505
ENSSSCG00000032637	EVC	8:4809155-4891257	0.0497323	0.00150633	5.12056	0.00122575	0.0746646
ENSSSCG00000024399	EVC2	8:4893505-5023644	0.00769117	0	8.92948	0.000603427	0.0462458
ENSSSCG00000035020	STK32B	8:5056816-5418509	0.27045	0.58069	-1.00721	0.0106874	0.290944
ENSSSCG00000026079	TKTL2	8:52326545-52329300	0.544513	0.0199982	4.59641	0.000149958	0.0173331
ENSSSCG00000008913	IGFBP7	8:56279894-56357835	1.55098	0.612824	1.16772	0.00245615	0.117607
ENSSSCG00000008731	OTOP1	8:6127965-6164691	0.00322383	0	5.58949	0.0461981	0.623409
ENSSSCG00000031700	SLC2A9	8:6210477-6367990	0.00352817	0	8.17329	0.0176964	0.375823
ENSSSCG00000029658	ENSSSCG00000029658	8:65493138-65561989	0.027549	0	9.9367	2.85033e-07	0.000129658
ENSSSCG00000008926	TMPRSS11D	8:65570444-65623914	0.083011	0.325608	-1.92744	0.022543	0.432503
ENSSSCG00000038616	ENSSSCG00000038616	8:65859658-65875032	0.012478	0	6.68885	4.24891e-05	0.00665733
ENSSSCG00000008952	RASSF6	8:69771952-69831389	0.0020685	0	5.74039	0.0413564	0.593756
ENSSSCG00000008953	CXCL8	8:69932643-69935861	0.647401	2.44485	-1.80909	0.0374615	0.559757
ENSSSCG00000032777	CXCL9	8:71663495-71670271	0.2023	0.0206763	3.37439	0.0068794	0.220209
ENSSSCG00000032474	CXCL10	8:71686175-71695948	6.36598	1.98598	1.65547	0.000121929	0.0150266
ENSSSCG00000009023	DCLK2	8:78681415-78854848	0.19958	0.0404588	2.10455	0.00337438	0.14183
ENSSSCG00000048545	ENSSSCG00000048545	8:82360107-82363151	0.0345828	0.00410667	2.80564	0.0166348	0.367385
ENSSSCG00000041625	REELD1	8:82380149-82395384	0.043406	0.182253	-1.97221	0.014022	0.34084
ENSSSCG00000009039	MMAA	8:82829104-82864826	0.636447	1.13484	-1.12677	0.0136659	0.335296
ENSSSCG00000009051	IL15	8:85659701-85742788	3.24589	1.53579	1.04117	0.0117632	0.308969
ENSSSCG00000037822	FBXL13	9:102977129-103152572	0.00127717	0	6.93488	0.0395796	0.579276
ENSSSCG00000035554	LHFPL3	9:104275661-104828686	0.00433933	0	9.62465	0.00476191	0.175178
ENSSSCG00000028969	SLC26A4	9:107365972-107431062	0.00299383	0	6.66143	0.0198078	0.402769
ENSSSCG00000034739	ENSSSCG00000034739	9:109740510-109809922	0.00774417	0	8.01947	0.00612824	0.205511
ENSSSCG00000046906	ENSSSCG00000046906	9:11194578-11221956	0.0121885	0	7.14634	0.014794	0.350358
ENSSSCG00000047064	ENSSSCG00000047064	9:115470648-115472443	0.0220593	0	4.28569	0.0364003	0.556121
ENSSSCG00000045346	ENSSSCG00000045346	9:120329515-120348411	0.004645	0	5.52832	0.048825	0.643878
ENSSSCG00000015526	NPHS2	9:121216496-121236178	0.006281	0	5.69989	0.0436064	0.608225
ENSSSCG00000015543	CACNA1E	9:122931808-123317776	0.475591	0.132006	1.93845	0.00317558	0.137363
ENSSSCG00000039986	RGS8	9:123953290-124093539	0.154815	0.0206973	2.76301	0.00265865	0.122732
ENSSSCG00000015565	C1orf21	9:125613193-125844228	1.68752	0.86699	1.09925	0.00659288	0.214462
XLOC_135739	XLOC_135739	9:126565260-126849178	0.958588	2.66088	-1.5967	1.00212e-07	5.13583e-05
ENSSSCG00000035595	HMCN1	9:126850148-127342685	0.0448252	0.0889577	-1.08215	0.0397852	0.580477
ENSSSCG00000040650	ENSSSCG00000040650	9:131960573-132334976	0.0330645	0.112135	-1.63446	0.036314	0.555435
ENSSSCG00000015627	ZPBP	9:136105129-136186744	0.764885	0.261869	1.50789	2.86982e-05	0.00494576
ENSSSCG00000015632	ENSSSCG00000015632	9:136893351-137056101	0.00184967	0	7.28413	0.0355285	0.54858
ENSSSCG00000014898	DDIAS	9:17002699-17222682	0.471365	0.257306	1.0201	0.00155144	0.0869885
ENSSSCG00000014904	DLG2	9:17576135-19547212	0.170268	0.00763167	3.97856	0.00164857	0.0910634
ENSSSCG00000014921	PRSS23	9:20603733-20625144	0.0312867	0	6.55661	0.00294102	0.131243
ENSSSCG00000029865	GRM5	9:21916815-22436063	0.0084025	0	10.9081	6.33389e-07	0.000235046
ENSSSCG00000014933	NAALAD2	9:23053425-23166996	0.220423	0.608192	-1.55078	0.0387888	0.572233
ENSSSCG00000014600	ENSSSCG00000014600	9:2577487-3075812	0.0745258	0.14516	-1.04509	0.0344768	0.540794
ENSSSCG00000014975	CNTN5	9:30792539-31469858	0.00727517	0	11.2665	1.82337e-05	0.00352223
ENSSSCG00000024022	TRPC6	9:32332769-32439184	0.00629767	0	8.49974	0.000122012	0.0150266
ENSSSCG00000029675	MMP8	9:33384028-33396947	1.04717	6.62557	-2.49256	7.78097e-07	0.000274308
ENSSSCG00000014987	MMP12	9:33473085-33483679	0.0194715	0	6.64661	0.0203263	0.407147
ENSSSCG00000014630	CNGA4	9:3431341-3464895	0.152652	0.860474	-2.5364	0.00475616	0.175178
ENSSSCG00000040404	OR56B4	9:3520027-3531059	0.004911	0.20862	-8.04971	0.000194262	0.0215304
ENSSSCG00000014999	KBTBD3	9:35874040-35903730	0.0791975	0	10.0146	0.00127698	0.0771192
ENSSSCG00000015008	C11orf65	9:36768478-36849575	0.62263	1.43393	-1.16027	0.014225	0.343263
ENSSSCG00000041301	ENSSSCG00000041301	9:3809199-3810146	0.0254227	0.15661	-2.50833	0.0427217	0.602646
ENSSSCG00000015015	ARHGAP20	9:38474865-38582242	0.00265367	0	7.33821	0.0126041	0.321358
ENSSSCG00000022445	TEX12	9:39863685-39916486	1.31981	0.610762	1.06015	0.037369	0.559703
ENSSSCG00000015045	NCAM1	9:40628750-40960608	0.0686127	0.155097	-1.30374	0.0270555	0.473355
ENSSSCG00000051311	ENSSSCG00000051311	9:40914845-40942641	0	0.0177403	-7.95227	0.00595947	0.201529
ENSSSCG00000015056	REXO2	9:41977969-42087933	4.1599	19.1607	-3.03228	3.69995e-10	3.47832e-07
ENSSSCG00000015091	MPZL2	9:45565511-45578185	0	0.00710383	-5.58121	0.00626643	0.20784
ENSSSCG00000015102	CCDC84	9:46229729-46239433	3.98399	10.415	-1.50335	8.08455e-06	0.00187596
ENSSSCG00000036777	ENSSSCG00000036777	9:4812945-4817857	0.04632	0	6.63283	0.0325358	0.522257
ENSSSCG00000040340	ENSSSCG00000040340	9:4972168-4990968	0.0535703	0	8.96893	4.81488e-06	0.00128108
ENSSSCG00000024613	GUCY1A2	9:62101613-62499581	0.00350917	0	9.76856	0.0042799	0.16378
ENSSSCG00000015267	FMO2	9:63812103-63852089	0.0126575	0	7.92643	0.00677294	0.218263
ENSSSCG00000026547	SLC45A3	9:66343948-66365966	0.984129	2.24805	-1.25021	0.002334	0.114797
ENSSSCG00000032446	C1orf116	9:67648161-67661372	0.050993	0	6.44517	0.0245885	0.450962
ENSSSCG00000022701	ENSSSCG00000022701	9:67845201-67855108	2.40249	0	13.6495	1.11365e-06	0.000378412
ENSSSCG00000027356	ENSSSCG00000027356	9:72335855-72354902	0.00700883	0	6.31824	0.0285697	0.484765
ENSSSCG00000015320	CALCR	9:73279911-73403434	0	0.0015535	-6.69552	0.0438935	0.610788
ENSSSCG00000049961	ENSSSCG00000049961	9:73821070-73926537	0.00696767	0	8.72336	0.00298331	0.13271
ENSSSCG00000015328	SGCE	9:74402721-74473898	0.006189	0	6.6066	0.0203863	0.407397
ENSSSCG00000015335	DYNC1I1	9:75336441-75760523	1.4501	0.0204328	5.57116	1.00552e-05	0.00223298
ENSSSCG00000040207	P2RY2	9:7672401-7695163	0.350916	0.771071	-1.14559	0.0209085	0.413522
ENSSSCG00000014823	P2RY6	9:7726631-7759721	0.240981	0.058627	1.91006	0.0259957	0.466308
ENSSSCG00000014822	ENSSSCG00000014822	9:7799801-7826513	0.0577458	0.0120133	2.24662	0.0100843	0.281458
ENSSSCG00000015396	SEMA3D	9:95280593-95486104	0.00393033	0	8.50789	0.00389571	0.154966
ENSSSCG00000037850	ENSSSCG00000037850	AEMK02000139.1:21596-22057	0.288593	1.53951	-2.35152	0.00727054	0.229004
ENSSSCG00000037720	ENSSSCG00000037720	AEMK02000156.1:1820-47901	0.0261648	0	9.03204	0.00793978	0.240006
ENSSSCG00000046452	ENSSSCG00000046452	AEMK02000156.1:63672-99478	0.00900517	0	7.46375	0.0311665	0.510025
ENSSSCG00000040986	ENSSSCG00000040986	AEMK02000207.1:15300-60664	2.03716	4.96125	-1.33946	0.0268944	0.47287
ENSSSCG00000037347	ENSSSCG00000037347	AEMK02000214.1:11840-20747	0	0.0861168	-8.67284	0.00879169	0.258283
ENSSSCG00000040527	ENSSSCG00000040527	AEMK02000224.1:15096-15557	0.0392845	0.906411	-4.00309	0.000566738	0.0443992
ENSSSCG00000040826	ENSSSCG00000040826	AEMK02000295.1:12299-38993	2.60967	7.69653	-1.57987	2.5222e-05	0.00455984
ENSSSCG00000031090	ENSSSCG00000031090	AEMK02000297.1:10886-73370	0.476384	2.68225	-2.31716	0.0284681	0.483968
ENSSSCG00000028022	COL6A2	AEMK02000328.1:596476-630189	0.268519	0.0478247	2.17879	0.0118656	0.309284
ENSSSCG00000035171	ENSSSCG00000035171	AEMK02000467.1:22314-32870	2.45267	1.10738	1.07765	0.0239442	0.442878
ENSSSCG00000047880	ENSSSCG00000047880	AEMK02000525.1:183553-188979	0.0032855	0.0354905	-3.51866	0.0102392	0.284276
ENSSSCG00000035919	ENSSSCG00000035919	AEMK02000525.1:255835-256948	0.0475932	0	4.87756	0.0438331	0.610482
ENSSSCG00000033114	ENSSSCG00000033114	AEMK02000528.1:24543-97791	0.798305	7.84955	-3.28244	1.55854e-06	0.000509322
ENSSSCG00000009495	ENSSSCG00000009495	AEMK02000558.1:46452-95390	6.94987	1.65297	2.14347	8.74611e-05	0.0116904
ENSSSCG00000050177	ENSSSCG00000050177	AEMK02000569.1:909981-997547	0.00253767	0	6.85215	0.0170833	0.371187
ENSSSCG00000039985	CES1	AEMK02000576.1:35711-117081	0	0.017907	-6.1221	0.0295463	0.493366
ENSSSCG00000036288	ENSSSCG00000036288	AEMK02000592.1:39335-55325	0	0.0522382	-8.74477	0.000589198	0.0457773
ENSSSCG00000034642	ENSSSCG00000034642	AEMK02000635.1:13847-14308	0.0147057	1.03754	-5.21578	9.78202e-05	0.0127135
ENSSSCG00000022129	ARSL	X:107992-155864	0.215498	0.571705	-1.43602	0.0475125	0.633307
ENSSSCG00000025438	VGLL1	X:111662621-111683504	0	0.009454	-5.52816	0.04499	0.614776
ENSSSCG00000043473	ENSSSCG00000043473	X:120421310-120459087	0	0.0560357	-10.1299	0.000643926	0.0479173
ENSSSCG00000012137	BMX	X:12044349-12096638	2.65263	5.36381	-1.04473	0.00167877	0.0919345
ENSSSCG00000025708	GABRA3	X:123456952-123684821	0	0.00124533	-7.16786	0.0289874	0.487948
ENSSSCG00000029443	TKTL1	X:124840521-124866663	0.0050435	0.0812593	-4.03929	0.0365329	0.556638
ENSSSCG00000032433	PTCHD1	X:19507998-19563296	0.00259667	0	5.7889	0.0403342	0.586061
ENSSSCG00000023215	MAOB	X:39025971-39144345	0.595423	1.23702	-1.05043	7.5556e-05	0.0103442
ENSSSCG00000012346	PAGE2B	X:47862689-47919899	0.18196	1.87451	-3.44983	5.24051e-05	0.00780529
ENSSSCG00000038044	GYG2	X:52170-89412	0.0481353	0.266502	-2.37579	0.00237383	0.11543
ENSSSCG00000021647	EDA	X:55771240-56103265	0	0.001307	-7.5388	0.0220845	0.427174
ENSSSCG00000044026	ENSSSCG00000044026	X:58084815-58114316	0.0212675	0	8.37113	0.00216926	0.110432
ENSSSCG00000031849	ENSSSCG00000031849	X:58941164-58944926	0	0.0268802	-5.80201	0.0160781	0.362681
ENSSSCG00000012427	ENSSSCG00000012427	X:60626452-60627171	11.5052	64.4793	-2.56515	1.00059e-11	1.17582e-08
ENSSSCG00000012103	ENSSSCG00000012103	X:6242306-6276639	0.0127137	0	7.51658	0.0103734	0.286543
ENSSSCG00000012448	ITM2A	X:63430021-63437032	0.343992	1.87882	-2.57368	0.00149362	0.0853943
ENSSSCG00000040430	ENSSSCG00000040430	X:64763043-64774384	0	0.0416325	-7.92891	0.0059502	0.201457
ENSSSCG00000012108	WWC3	X:6815200-6930934	0.121484	0.0535752	1.0878	0.0475311	0.633307
ENSSSCG00000040198	ENSSSCG00000040198	X:69843621-69847840	0.0557437	0	6.8337	2.17447e-05	0.00408844
ENSSSCG00000029771	ENSSSCG00000029771	X:74463059-75191920	0.001049	0	8.56232	0.00353422	0.146087
ENSSSCG00000042267	ENSSSCG00000042267	X:80573276-80768828	0	0.00152867	-7.19208	0.0313908	0.512557
ENSSSCG00000012485	NOX1	X:82540666-82586532	0.0275508	0.0842977	-1.79907	0.0196715	0.402025
ENSSSCG00000012490	TMEM35A	X:82761589-82774952	0	0.0114537	-6.37048	0.00893581	0.259472
ENSSSCG00000034821	ARMCX4	X:83092682-83113303	0.0806727	0.229161	-1.75369	0.0390235	0.574716
ENSSSCG00000012531	ENSSSCG00000012531	X:84475945-84490009	0.0921502	0.001063	5.86345	0.00191521	0.100962
ENSSSCG00000012545	IL1RAPL2	X:85428324-86466780	0	0.00319867	-10.698	0.000329831	0.0302021
ENSSSCG00000012549	RADX	X:87025600-87103501	0	0.00423783	-7.18406	0.0118562	0.309284
ENSSSCG00000012572	COL4A5	X:88958825-89183374	0.00405067	0	8.48777	0.000135851	0.016031
ENSSSCG00000012587	TRPC5	X:91721617-91988120	0	0.000949333	-6.75811	0.0372147	0.559081
ENSSSCG00000012594	IL13RA2	X:94402675-94439060	0.0225028	0	8.59588	0.000736992	0.0526212
ENSSSCG00000012833	ENSSSCG00000012833	Y:5836558-5851580	1.43531	0	13.3517	1.85286e-09	1.50401e-06
ENSSSCG00000021305	ENSSSCG00000021305	Y:9564509-9613723	0	0.575372	-13.4531	2.62276e-05	0.00468163
