# Supplementary material for: Integrated Proteotranscriptomics Reveals Differences in Molecular Immunity between Min and Large White Pig Breeds
Source: Biology (Basel). 2022 Nov 25;11(12):1708. doi: 10.3390/biology11121708 (PMC9775064; doi:10.3390/biology11121708)
Supplement: Supplementary file 1 [file biology-11-01708-s001.zip › Supplemental Table S4.xlsx]

## Sheet: Sheet1
Figure S4: Top 20 GO terms of mRNA–protein pairs in quadrants 4 and 6
id	name	KEGG_A_class	KEGG_B_class	SIZE	ES	NES	NOM p-val	FDR q-val	Genes
KO05150	Staphylococcus aureus infection	Human Diseases	Infectious diseases	68	-0.505829	-2.00234	0	0.0181322	ENSSSCG00000000253(KRT18);ENSSSCG00000001422(C2);ENSSSCG00000001427(C4A);ENSSSCG00000001453(HLA-DRA);ENSSSCG00000001455();ENSSSCG00000001456();ENSSSCG00000001457(SLA-DQB1);ENSSSCG00000001458();ENSSSCG00000001459(HLA-DOB);ENSSSCG00000001469(SLA-DMB);ENSSSCG00000001470(SLA-DMA);ENSSSCG00000001472(SLA-DOA);ENSSSCG00000002071();ENSSSCG00000002077();ENSSSCG00000002078();ENSSSCG00000002081();ENSSSCG000…
KO04514	Cell adhesion molecules (CAMs)	Environmental Information Processing	Signaling molecules and interaction	107	-0.463664	-1.95627	0	0.0149172	ENSSSCG00000000687(CD4);ENSSSCG00000000789(CNTN1);ENSSSCG00000001229();ENSSSCG00000001341();ENSSSCG00000001396();ENSSSCG00000001398();ENSSSCG00000001453(HLA-DRA);ENSSSCG00000001455();ENSSSCG00000001456();ENSSSCG00000001457(SLA-DQB1);ENSSSCG00000001458();ENSSSCG00000001459(HLA-DOB);ENSSSCG00000001469(SLA-DMB);ENSSSCG00000001470(SLA-DMA);ENSSSCG00000001472(SLA-DOA);ENSSSCG00000001917(CD276);ENSSSCG…
KO04974	Protein digestion and absorption	Organismal Systems	Digestive system	36	-0.551449	-1.90047	0	0.0200699	ENSSSCG00000000808(SLC38A2);ENSSSCG00000001473(COL11A2);ENSSSCG00000001500(COL21A1);ENSSSCG00000001724();ENSSSCG00000002032(SLC7A8);ENSSSCG00000002041(SLC7A7);ENSSSCG00000002315(SLC8A3);ENSSSCG00000003045();ENSSSCG00000003069(KCNN4);ENSSSCG00000003105(SLC1A5);ENSSSCG00000003459(CELA2A);ENSSSCG00000003732(MEP1B);ENSSSCG00000004274(COL9A1);ENSSSCG00000004419(SLC16A10);ENSSSCG00000004436(COL10A1);EN…
KO05310	Asthma	Human Diseases	Immune diseases	51	-0.51668	-1.89208	0	0.015681	ENSSSCG00000001404(TNF);ENSSSCG00000001453(HLA-DRA);ENSSSCG00000001455();ENSSSCG00000001456();ENSSSCG00000001457(SLA-DQB1);ENSSSCG00000001458();ENSSSCG00000001459(HLA-DOB);ENSSSCG00000001469(SLA-DMB);ENSSSCG00000001470(SLA-DMA);ENSSSCG00000001472(SLA-DOA);ENSSSCG00000002071();ENSSSCG00000002077();ENSSSCG00000002078();ENSSSCG00000002081();ENSSSCG00000002084();ENSSSCG00000002097();ENSSSCG0000000209…
KO04672	Intestinal immune network for IgA production	Organismal Systems	Immune system	67	-0.451617	-1.75636	0	0.0675266	ENSSSCG00000000667(AICDA);ENSSSCG00000000706(LTBR);ENSSSCG00000001453(HLA-DRA);ENSSSCG00000001455();ENSSSCG00000001456();ENSSSCG00000001457(SLA-DQB1);ENSSSCG00000001458();ENSSSCG00000001459(HLA-DOB);ENSSSCG00000001469(SLA-DMB);ENSSSCG00000001470(SLA-DMA);ENSSSCG00000001472(SLA-DOA);ENSSSCG00000002071();ENSSSCG00000002077();ENSSSCG00000002078();ENSSSCG00000002081();ENSSSCG00000002084();ENSSSCG0000…
KO05416	Viral myocarditis	Human Diseases	Cardiovascular diseases	80	-0.414795	-1.69246	0	0.106413	ENSSSCG00000000769(BID);ENSSSCG00000001229();ENSSSCG00000001341();ENSSSCG00000001396();ENSSSCG00000001398();ENSSSCG00000001453(HLA-DRA);ENSSSCG00000001455();ENSSSCG00000001456();ENSSSCG00000001457(SLA-DQB1);ENSSSCG00000001458();ENSSSCG00000001459(HLA-DOB);ENSSSCG00000001469(SLA-DMB);ENSSSCG00000001470(SLA-DMA);ENSSSCG00000001472(SLA-DOA);ENSSSCG00000002029(MYH7);ENSSSCG00000002071();ENSSSCG000000…
KO05330	Allograft rejection	Human Diseases	Immune diseases	63	-0.425042	-1.63963	0.00209644	0.146053	ENSSSCG00000001229();ENSSSCG00000001341();ENSSSCG00000001396();ENSSSCG00000001398();ENSSSCG00000001404(TNF);ENSSSCG00000001453(HLA-DRA);ENSSSCG00000001455();ENSSSCG00000001456();ENSSSCG00000001457(SLA-DQB1);ENSSSCG00000001458();ENSSSCG00000001459(HLA-DOB);ENSSSCG00000001469(SLA-DMB);ENSSSCG00000001470(SLA-DMA);ENSSSCG00000001472(SLA-DOA);ENSSSCG00000001979();ENSSSCG00000002071();ENSSSCG0000000207…
KO00140	Steroid hormone biosynthesis	Metabolism	Lipid metabolism	16	-0.572148	-1.60135	0.0215686	0.179873	ENSSSCG00000000046(CYP2D6);ENSSSCG00000001428(CYP21A2);ENSSSCG00000001476(HSD17B8);ENSSSCG00000001901(CYP1A2);ENSSSCG00000001906(CYP1A1);ENSSSCG00000002777(HSD11B2);ENSSSCG00000003006(CYP2B22);ENSSSCG00000006238(CYP7A1);ENSSSCG00000006337(HSD17B7);ENSSSCG00000006719();ENSSSCG00000008521(SRD5A2);ENSSSCG00000008845();ENSSSCG00000008935();ENSSSCG00000010132(COMT);ENSSSCG00000010546();ENSSSCG00000010…
KO05332	Graft-versus-host disease	Human Diseases	Immune diseases	58	-0.413029	-1.59306	0.00649351	0.170849	ENSSSCG00000001229();ENSSSCG00000001341();ENSSSCG00000001396();ENSSSCG00000001398();ENSSSCG00000001404(TNF);ENSSSCG00000001453(HLA-DRA);ENSSSCG00000001455();ENSSSCG00000001456();ENSSSCG00000001457(SLA-DQB1);ENSSSCG00000001458();ENSSSCG00000001459(HLA-DOB);ENSSSCG00000001469(SLA-DMB);ENSSSCG00000001470(SLA-DMA);ENSSSCG00000001472(SLA-DOA);ENSSSCG00000001979();ENSSSCG00000002071();ENSSSCG0000000207…
KO01230	Biosynthesis of amino acids	Metabolism	Global and overview maps	52	-0.420435	-1.58268	0.00677201	0.165929	ENSSSCG00000000064(ACO2);ENSSSCG00000000685(TPI1);ENSSSCG00000000694(GAPDH);ENSSSCG00000000777();ENSSSCG00000000856(PAH);ENSSSCG00000001738(PGK2);ENSSSCG00000001852(IDH2);ENSSSCG00000002294(ARG2);ENSSSCG00000002736(TAT);ENSSSCG00000002847(GPT2);ENSSSCG00000003139(BCAT2);ENSSSCG00000003789(CTH);ENSSSCG00000004195(ARG1);ENSSSCG00000005287(PSAT1);ENSSSCG00000005701(ASS1);ENSSSCG00000005901(GPT);ENSS…
KO05320	Autoimmune thyroid disease	Human Diseases	Immune diseases	65	-0.402913	-1.57634	0.0107066	0.159255	ENSSSCG00000001229();ENSSSCG00000001341();ENSSSCG00000001396();ENSSSCG00000001398();ENSSSCG00000001453(HLA-DRA);ENSSSCG00000001455();ENSSSCG00000001456();ENSSSCG00000001457(SLA-DQB1);ENSSSCG00000001458();ENSSSCG00000001459(HLA-DOB);ENSSSCG00000001469(SLA-DMB);ENSSSCG00000001470(SLA-DMA);ENSSSCG00000001472(SLA-DOA);ENSSSCG00000001979();ENSSSCG00000002071();ENSSSCG00000002077();ENSSSCG00000002078()…
KO04940	Type I diabetes mellitus	Human Diseases	Endocrine and metabolic diseases	62	-0.411968	-1.55513	0.00437637	0.173667	ENSSSCG00000001229();ENSSSCG00000001341();ENSSSCG00000001396();ENSSSCG00000001398();ENSSSCG00000001403(LTA);ENSSSCG00000001404(TNF);ENSSSCG00000001453(HLA-DRA);ENSSSCG00000001455();ENSSSCG00000001456();ENSSSCG00000001457(SLA-DQB1);ENSSSCG00000001458();ENSSSCG00000001459(HLA-DOB);ENSSSCG00000001469(SLA-DMB);ENSSSCG00000001470(SLA-DMA);ENSSSCG00000001472(SLA-DOA);ENSSSCG00000001979();ENSSSCG0000000…
KO00532	Glycosaminoglycan biosynthesis - chondroitin sulfate / dermatan sulfate	Metabolism	Glycan biosynthesis and metabolism	17	-0.54581	-1.55485	0.0410367	0.160807	ENSSSCG00000000837(CHST11);ENSSSCG00000004441();ENSSSCG00000004825(CHSY1);ENSSSCG00000007005();ENSSSCG00000007567(CHST12);ENSSSCG00000007872(XYLT1);ENSSSCG00000010200(CSGALNACT2);ENSSSCG00000011625(CHST13);ENSSSCG00000012265(CHST7);ENSSSCG00000014035(B4GALT7);ENSSSCG00000016436(CHPF2);ENSSSCG00000017573(XYLT2);ENSSSCG00000020809(B3GAT3);ENSSSCG00000021610(CHPF);ENSSSCG00000022151(B3GALT6);ENSSSCG…
KO04612	Antigen processing and presentation	Organismal Systems	Immune system	83	-0.377151	-1.54259	0.00863931	0.165589	ENSSSCG00000000640();ENSSSCG00000000642(KLRD1);ENSSSCG00000000687(CD4);ENSSSCG00000000844(NFYB);ENSSSCG00000001229();ENSSSCG00000001341();ENSSSCG00000001396();ENSSSCG00000001398();ENSSSCG00000001404(TNF);ENSSSCG00000001453(HLA-DRA);ENSSSCG00000001455();ENSSSCG00000001456();ENSSSCG00000001457(SLA-DQB1);ENSSSCG00000001458();ENSSSCG00000001459(HLA-DOB);ENSSSCG00000001469(SLA-DMB);ENSSSCG00000001470(…
KO05321	Inflammatiory bowel disease (IBD)	Human Diseases	Immune diseases	77	-0.373234	-1.52402	0.010917	0.178339	ENSSSCG00000000482(IL22);ENSSSCG00000001404(TNF);ENSSSCG00000001453(HLA-DRA);ENSSSCG00000001455();ENSSSCG00000001456();ENSSSCG00000001457(SLA-DQB1);ENSSSCG00000001458();ENSSSCG00000001459(HLA-DOB);ENSSSCG00000001469(SLA-DMB);ENSSSCG00000001470(SLA-DMA);ENSSSCG00000001472(SLA-DOA);ENSSSCG00000001748(IL17A);ENSSSCG00000001749(IL17F);ENSSSCG00000002071();ENSSSCG00000002077();ENSSSCG00000002078();ENS…
KO05144	Malaria	Human Diseases	Infectious diseases	69	-0.382323	-1.5194	0.0196507	0.173365	ENSSSCG00000001404(TNF);ENSSSCG00000002071();ENSSSCG00000002077();ENSSSCG00000002078();ENSSSCG00000002081();ENSSSCG00000002084();ENSSSCG00000002097();ENSSSCG00000002099();ENSSSCG00000002385(TGFB3);ENSSSCG00000003017(TGFB1);ENSSSCG00000004012(THBS2);ENSSSCG00000004789(THBS1);ENSSSCG00000005503(TLR4);ENSSSCG00000006088(SDC2);ENSSSCG00000006286();ENSSSCG00000006288(SELP);ENSSSCG00000006524(THBS3);EN…
KO05323	Rheumatoid arthritis	Human Diseases	Immune diseases	96	-0.349152	-1.46697	0.0168421	0.236906	ENSSSCG00000000767();ENSSSCG00000001088();ENSSSCG00000001401(ATP6V1G2-DDX39B);ENSSSCG00000001404(TNF);ENSSSCG00000001453(HLA-DRA);ENSSSCG00000001455();ENSSSCG00000001456();ENSSSCG00000001457(SLA-DQB1);ENSSSCG00000001458();ENSSSCG00000001459(HLA-DOB);ENSSSCG00000001469(SLA-DMB);ENSSSCG00000001470(SLA-DMA);ENSSSCG00000001472(SLA-DOA);ENSSSCG00000001695(VEGFA);ENSSSCG00000001748(IL17A);ENSSSCG000000…
KO04512	ECM-receptor interaction	Environmental Information Processing	Signaling molecules and interaction	38	-0.412934	-1.45809	0.0403397	0.237531	ENSSSCG00000000293();ENSSSCG00000000712(VWF);ENSSSCG00000002262(SV2B);ENSSSCG00000003514(HSPG2);ENSSSCG00000003709(LAMA3);ENSSSCG00000004012(THBS2);ENSSSCG00000004207();ENSSSCG00000004274(COL9A1);ENSSSCG00000004425(LAMA4);ENSSSCG00000004789(THBS1);ENSSSCG00000004961(ITGA11);ENSSSCG00000005494(TNC);ENSSSCG00000005710(LAMC3);ENSSSCG00000006524(THBS3);ENSSSCG00000006666(SV2A);ENSSSCG00000006687(ITGA…
KO00650	Butanoate metabolism	Metabolism	Carbohydrate metabolism	15	-0.51881	-1.40466	0.0843621	0.328221	ENSSSCG00000001090(ALDH5A1);ENSSSCG00000001479(HMGCLL1);ENSSSCG00000004049(ACAT2);ENSSSCG00000005016(L2HGDH);ENSSSCG00000007857(ACSM3);ENSSSCG00000007858();ENSSSCG00000007909(ABAT);ENSSSCG00000008571(HADHA);ENSSSCG00000009150(HADH);ENSSSCG00000009755(AACS);ENSSSCG00000009916(ACADS);ENSSSCG00000011060(GAD2);ENSSSCG00000016863(OXCT1);ENSSSCG00000016872(HMGCS1);ENSSSCG00000022233(GAD1);ENSSSCG000000…
KO04064	NF-kappa B signaling pathway	Environmental Information Processing	Signal transduction	115	-0.326016	-1.40328	0.016092	0.314612	ENSSSCG00000000087(TAB1);ENSSSCG00000000706(LTBR);ENSSSCG00000000708(TNFRSF1A);ENSSSCG00000000755(ERC1);ENSSSCG00000000799(IRAK4);ENSSSCG00000001009(RIPK1);ENSSSCG00000001403(LTA);ENSSSCG00000001404(TNF);ENSSSCG00000001952(NFKBIA);ENSSSCG00000002071();ENSSSCG00000002077();ENSSSCG00000002078();ENSSSCG00000002081();ENSSSCG00000002084();ENSSSCG00000002097();ENSSSCG00000002099();ENSSSCG00000002525(TR…
KO04014	Ras signaling pathway	Environmental Information Processing	Signal transduction	159	-0.313598	-1.40207	0.0172839	0.301893	ENSSSCG00000000110(PLA2G6);ENSSSCG00000000614(GRIN2B);ENSSSCG00000000682(GNB3);ENSSSCG00000000857(IGF1);ENSSSCG00000000985(EXOC2);ENSSSCG00000001506(RGL2);ENSSSCG00000001513(SYNGAP1);ENSSSCG00000001695(VEGFA);ENSSSCG00000001771(RASGRF1);ENSSSCG00000002071();ENSSSCG00000002077();ENSSSCG00000002078();ENSSSCG00000002081();ENSSSCG00000002084();ENSSSCG00000002097();ENSSSCG00000002099();ENSSSCG00000002…
KO00040	Pentose and glucuronate interconversions	Metabolism	Carbohydrate metabolism	12	-0.539082	-1.39967	0.102119	0.293586	ENSSSCG00000000777();ENSSSCG00000003144(DHDH);ENSSSCG00000004679(SORD);ENSSSCG00000007739(GUSB);ENSSSCG00000008368(UGP2);ENSSSCG00000008935();ENSSSCG00000009268(CRYL1);ENSSSCG00000009347();ENSSSCG00000011254(XYLB);ENSSSCG00000015358(CRPPA);ENSSSCG00000022724();ENSSSCG00000029256(AKR1A1);ENSSSCG00000030150(UGDH);ENSSSCG00000031919();ENSSSCG00000032311();ENSSSCG00000034735();ENSSSCG00000034976();EN…
KO00565	Ether lipid metabolism	Metabolism	Lipid metabolism	29	-0.422093	-1.36854	0.0961924	0.343609	ENSSSCG00000000110(PLA2G6);ENSSSCG00000000864(CHPT1);ENSSSCG00000001723(PLA2G7);ENSSSCG00000002235(LPCAT4);ENSSSCG00000002554(PLD4);ENSSSCG00000002828(LPCAT2);ENSSSCG00000003302();ENSSSCG00000003494(PLA2G2A);ENSSSCG00000003499();ENSSSCG00000003839();ENSSSCG00000004732(PLA2G4F);ENSSSCG00000004733(PLA2G4D);ENSSSCG00000004737(PLA2G4B);ENSSSCG00000006001(ENPP2);ENSSSCG00000010009(GAL3ST1);ENSSSCG0000…
KO00450	Selenocompound metabolism	Metabolism	Metabolism of other amino acids	14	-0.510532	-1.33924	0.14135	0.397709	ENSSSCG00000000843(TXNRD1);ENSSSCG00000003789(CTH);ENSSSCG00000005663();ENSSSCG00000006925(KYAT3);ENSSSCG00000010131(TXNRD2);ENSSSCG00000010143(MTR);ENSSSCG00000010437(PAPSS2);ENSSSCG00000010721(PSTK);ENSSSCG00000016334(SCLY);ENSSSCG00000016676(INMT);ENSSSCG00000023318(MARS1);ENSSSCG00000023929(TXNRD3);ENSSSCG00000025315(SEPSECS);ENSSSCG00000031659(SEPHS1);ENSSSCG00000031901(PAPSS1);ENSSSCG000000…
KO00630	Glyoxylate and dicarboxylate metabolism	Metabolism	Carbohydrate metabolism	24	-0.423694	-1.33056	0.11336	0.40238	ENSSSCG00000000064(ACO2);ENSSSCG00000001732(MMUT);ENSSSCG00000004049(ACAT2);ENSSSCG00000005199(GLDC);ENSSSCG00000005349(GRHPR);ENSSSCG00000006720(HAO2);ENSSSCG00000007133(ACSS1);ENSSSCG00000007286(ACSS2);ENSSSCG00000009522(PCCA);ENSSSCG00000010523(HOGA1);ENSSSCG00000011432(GLYCTK);ENSSSCG00000011653(PCCB);ENSSSCG00000013302(CAT);ENSSSCG00000015443(DLD);ENSSSCG00000015545(GLUL);ENSSSCG00000016402(…
KO04015	Rap1 signaling pathway	Environmental Information Processing	Signal transduction	164	-0.286402	-1.30238	0.0321101	0.461704	ENSSSCG00000000175(ADCY6);ENSSSCG00000000614(GRIN2B);ENSSSCG00000000699(LPAR5);ENSSSCG00000000857(IGF1);ENSSSCG00000001556(MAPK14);ENSSSCG00000001695(VEGFA);ENSSSCG00000001975(PRKD1);ENSSSCG00000001988(ADCY4);ENSSSCG00000002071();ENSSSCG00000002077();ENSSSCG00000002078();ENSSSCG00000002081();ENSSSCG00000002084();ENSSSCG00000002097();ENSSSCG00000002099();ENSSSCG00000002332(SIPA1L1);ENSSSCG00000002…
KO01210	2-Oxocarboxylic acid metabolism	Metabolism	Global and overview maps	16	-0.465833	-1.30106	0.170431	0.44792	ENSSSCG00000000064(ACO2);ENSSSCG00000001852(IDH2);ENSSSCG00000002847(GPT2);ENSSSCG00000003139(BCAT2);ENSSSCG00000005901(GPT);ENSSSCG00000007173(IDH3B);ENSSSCG00000009708(AADAT);ENSSSCG00000010537(GOT1);ENSSSCG00000012783(IDH3G);ENSSSCG00000023264(IDH1);ENSSSCG00000023325();ENSSSCG00000023807(ACO1);ENSSSCG00000024179(NAGS);ENSSSCG00000029163(BCAT1);ENSSSCG00000032498(IDH3A);ENSSSCG00000032985(GOT2…
KO00515	Mannose type O-glycan biosyntheis	Metabolism	Glycan biosynthesis and metabolism	14	-0.495056	-1.30058	0.177291	0.433188	ENSSSCG00000000462(RXYLT1);ENSSSCG00000000959(LARGE1);ENSSSCG00000002397(POMT2);ENSSSCG00000003103(FKRP);ENSSSCG00000003234();ENSSSCG00000004338(FUT9);ENSSSCG00000005716(POMT1);ENSSSCG00000006360(B4GALT3);ENSSSCG00000008175(CHST10);ENSSSCG00000011293(POMGNT2);ENSSSCG00000012940(B4GAT1);ENSSSCG00000013266(LARGE2);ENSSSCG00000015259(B3GAT1);ENSSSCG00000015358(CRPPA);ENSSSCG00000017170(MGAT5B);ENSSS…
KO00980	Metabolism of xenobiotics by cytochrome P450	Metabolism	Xenobiotics biodegradation and metabolism	19	-0.442747	-1.28615	0.169528	0.456167	ENSSSCG00000001901(CYP1A2);ENSSSCG00000001906(CYP1A1);ENSSSCG00000002623(GSTA1);ENSSSCG00000002627(GSTA4);ENSSSCG00000002994(CYP2F1);ENSSSCG00000003144(DHDH);ENSSSCG00000003491(AKR7A2);ENSSSCG00000004822(ALDH1A3);ENSSSCG00000006325(MGST3);ENSSSCG00000006821(GSTM3);ENSSSCG00000008935();ENSSSCG00000009182();ENSSSCG00000009184(ADH4);ENSSSCG00000009185(ADH5);ENSSSCG00000009194(HPGDS);ENSSSCG000000100…
KO04658	Th1 and Th2 cell differentiation	Organismal Systems	Immune system	101	-0.299613	-1.26866	0.0712589	0.487335	ENSSSCG00000000687(CD4);ENSSSCG00000001453(HLA-DRA);ENSSSCG00000001455();ENSSSCG00000001456();ENSSSCG00000001457(SLA-DQB1);ENSSSCG00000001458();ENSSSCG00000001459(HLA-DOB);ENSSSCG00000001469(SLA-DMB);ENSSSCG00000001470(SLA-DMA);ENSSSCG00000001472(SLA-DOA);ENSSSCG00000001556(MAPK14);ENSSSCG00000001703(NFKBIE);ENSSSCG00000001952(NFKBIA);ENSSSCG00000002071();ENSSSCG00000002077();ENSSSCG00000002078()…
KO01200	Carbon metabolism	Metabolism	Global and overview maps	91	-0.304104	-1.26859	0.105042	0.47177	ENSSSCG00000000064(ACO2);ENSSSCG00000000685(TPI1);ENSSSCG00000000694(GAPDH);ENSSSCG00000000777();ENSSSCG00000001732(MMUT);ENSSSCG00000001738(PGK2);ENSSSCG00000001852(IDH2);ENSSSCG00000001925(ADPGK);ENSSSCG00000002357(ALDH6A1);ENSSSCG00000002374(DLST);ENSSSCG00000002847(GPT2);ENSSSCG00000002873(GPI);ENSSSCG00000003402(PGD);ENSSSCG00000003428(MTHFR);ENSSSCG00000004049(ACAT2);ENSSSCG00000004454(ME1)…
KO05322	Systemic lupus erythematosus	Human Diseases	Immune diseases	108	-0.293095	-1.26607	0.0669643	0.463634	ENSSSCG00000000614(GRIN2B);ENSSSCG00000001105();ENSSSCG00000001404(TNF);ENSSSCG00000001422(C2);ENSSSCG00000001427(C4A);ENSSSCG00000001453(HLA-DRA);ENSSSCG00000001455();ENSSSCG00000001456();ENSSSCG00000001457(SLA-DQB1);ENSSSCG00000001458();ENSSSCG00000001459(HLA-DOB);ENSSSCG00000001469(SLA-DMB);ENSSSCG00000001470(SLA-DMA);ENSSSCG00000001472(SLA-DOA);ENSSSCG00000002071();ENSSSCG00000002077();ENSSSC…
KO00790	Folate biosynthesis	Metabolism	Metabolism of cofactors and vitamins	13	-0.485288	-1.26535	0.171026	0.45141	ENSSSCG00000000856(PAH);ENSSSCG00000001596(MOCS1);ENSSSCG00000002285(GPHN);ENSSSCG00000003744(MOCOS);ENSSSCG00000005626(FPGS);ENSSSCG00000008309(SPR);ENSSSCG00000010275(PCBD1);ENSSSCG00000011147(AKR1C2);ENSSSCG00000015040(PTS);ENSSSCG00000016284();ENSSSCG00000016888(MOCS2);ENSSSCG00000020706();ENSSSCG00000021122(TPH2);ENSSSCG00000026229();ENSSSCG00000031111(CBR1);ENSSSCG00000031117();ENSSSCG00000…
KO03020	RNA polymerase	Genetic Information Processing	Transcription	28	-0.390117	-1.25248	0.152577	0.471499	ENSSSCG00000000063(POLR3H);ENSSSCG00000000116(POLR2F);ENSSSCG00000000169(POLR3B);ENSSSCG00000001245(POLR1H);ENSSSCG00000003703();ENSSSCG00000005347(POLR1E);ENSSSCG00000006682();ENSSSCG00000006691();ENSSSCG00000007095(POLR3F);ENSSSCG00000007688();ENSSSCG00000007840(POLR3E);ENSSSCG00000007970(POLR3K);ENSSSCG00000008098(POLR1B);ENSSSCG00000008226(POLR1A);ENSSSCG00000009310(POLR1D);ENSSSCG00000009622…
KO02010	ABC transporters	Environmental Information Processing	Membrane transport	29	-0.376804	-1.24643	0.164241	0.473963	ENSSSCG00000000571(ABCC9);ENSSSCG00000000781(ABCD2);ENSSSCG00000001680(ABCC10);ENSSSCG00000005423(ABCA1);ENSSSCG00000006890(ABCA4);ENSSSCG00000007847();ENSSSCG00000007848();ENSSSCG00000007874(ABCC1);ENSSSCG00000008051(ABCA3);ENSSSCG00000008052();ENSSSCG00000008453(ABCG8);ENSSSCG00000009215(ABCG2);ENSSSCG00000009496();ENSSSCG00000009497();ENSSSCG00000009498();ENSSSCG00000009499();ENSSSCG0000000978…
KO00830	Retinol metabolism	Metabolism	Metabolism of cofactors and vitamins	12	-0.47765	-1.24075	0.193483	0.47629	ENSSSCG00000000362();ENSSSCG00000000419(RDH16);ENSSSCG00000001901(CYP1A2);ENSSSCG00000001906(CYP1A1);ENSSSCG00000002013(DHRS4);ENSSSCG00000002296();ENSSSCG00000002297(RDH12);ENSSSCG00000002993(CYP2A19);ENSSSCG00000003006(CYP2B22);ENSSSCG00000003439(DHRS3);ENSSSCG00000003754();ENSSSCG00000003794(RPE65);ENSSSCG00000003889();ENSSSCG00000003891(CYP4A24);ENSSSCG00000003892();ENSSSCG00000005918(DGAT1);…
KO00860	Porphyrin and chlorophyll metabolism	Metabolism	Metabolism of cofactors and vitamins	23	-0.380899	-1.22315	0.170431	0.510755	ENSSSCG00000003922(UROD);ENSSSCG00000004541(FECH);ENSSSCG00000006361(PPOX);ENSSSCG00000007739(GUSB);ENSSSCG00000007942(HMOX2);ENSSSCG00000008935();ENSSSCG00000009932(MMAB);ENSSSCG00000010541();ENSSSCG00000010742(UROS);ENSSSCG00000010797(EARS2);ENSSSCG00000010821(EPRS1);ENSSSCG00000011437(ALAS1);ENSSSCG00000011700(CP);ENSSSCG00000011978(CPOX);ENSSSCG00000012111(HCCS);ENSSSCG00000012347(ALAS2);ENSS…
KO00230	Purine metabolism	Metabolism	Nucleotide metabolism	85	-0.294559	-1.22184	0.123318	0.501095	ENSSSCG00000000077(ADSL);ENSSSCG00000000175(ADCY6);ENSSSCG00000000297();ENSSSCG00000001064();ENSSSCG00000001612();ENSSSCG00000001810(PDE8A);ENSSSCG00000001820(HDDC3);ENSSSCG00000001988(ADCY4);ENSSSCG00000002135(PNP);ENSSSCG00000002355(ENTPD5);ENSSSCG00000002504(AK7);ENSSSCG00000002650(APRT);ENSSSCG00000003662(NT5C1A);ENSSSCG00000003773(AK5);ENSSSCG00000003805(PDE4B);ENSSSCG00000003812(PGM1);ENSSS…
KO04060	Cytokine-cytokine receptor interaction	Environmental Information Processing	Signaling molecules and interaction	145	-0.266791	-1.21027	0.0869565	0.519889	ENSSSCG00000000136(CSF2RB);ENSSSCG00000000232(ACVRL1);ENSSSCG00000000233(ACVR1B);ENSSSCG00000000271();ENSSSCG00000000363();ENSSSCG00000000442(INHBE);ENSSSCG00000000482(IL22);ENSSSCG00000000669(GDF3);ENSSSCG00000000687(CD4);ENSSSCG00000000705(CD27);ENSSSCG00000000706(LTBR);ENSSSCG00000000708(TNFRSF1A);ENSSSCG00000000765(IL17RA);ENSSSCG00000001027(BMP6);ENSSSCG00000001403(LTA);ENSSSCG00000001404(TN…
KO00603	Glycosphingolipid biosynthesis - globo and isoglobo series	Metabolism	Glycan biosynthesis and metabolism	12	-0.469371	-1.19313	0.257576	0.555812	ENSSSCG00000000050(NAGA);ENSSSCG00000001927();ENSSSCG00000003145(FUT2);ENSSSCG00000004338(FUT9);ENSSSCG00000005943(ST3GAL1);ENSSSCG00000014073(HEXB);ENSSSCG00000021774(B3GALNT1);ENSSSCG00000026962(A4GALT);ENSSSCG00000031329(ST8SIA1);ENSSSCG00000031532(GBGT1);ENSSSCG00000032224(A3GALT2);ENSSSCG00000032358();ENSSSCG00000038056();ENSSSCG00000038423(GLA);ENSSSCG00000038580(FUT1);ENSSSCG00000038843(ST…
KO04962	Vasopressin-regulated water reabsorption	Organismal Systems	Excretory system	36	-0.346444	-1.18788	0.21645	0.558033	ENSSSCG00000000175(ADCY6);ENSSSCG00000000444(DCTN2);ENSSSCG00000005318(CREB3);ENSSSCG00000006560(CREB3L4);ENSSSCG00000007163(AVP);ENSSSCG00000007520();ENSSSCG00000007768(STX4);ENSSSCG00000007950(ADCY9);ENSSSCG00000008274();ENSSSCG00000008578(ADCY3);ENSSSCG00000009904(DYNLL1);ENSSSCG00000011233(DYNC1LI1);ENSSSCG00000012789(AVPR2);ENSSSCG00000013263(CREB3L1);ENSSSCG00000013501(CREB3L3);ENSSSCG00000…
KO04640	Hematopoietic cell lineage	Organismal Systems	Immune system	69	-0.29725	-1.1832	0.182403	0.557631	ENSSSCG00000000293();ENSSSCG00000000687(CD4);ENSSSCG00000001404(TNF);ENSSSCG00000001453(HLA-DRA);ENSSSCG00000001455();ENSSSCG00000001456();ENSSSCG00000001457(SLA-DQB1);ENSSSCG00000001458();ENSSSCG00000001459(HLA-DOB);ENSSSCG00000001469(SLA-DMB);ENSSSCG00000001470(SLA-DMA);ENSSSCG00000001472(SLA-DOA);ENSSSCG00000001849(ANPEP);ENSSSCG00000002893(CD22);ENSSSCG00000006161(IL7);ENSSSCG00000006450(CD1E…
KO03450	Non-homologous end-joining	Genetic Information Processing	Replication and repair	11	-0.467907	-1.17352	0.26078	0.574034	ENSSSCG00000000059(XRCC6);ENSSSCG00000006274(PRKDC);ENSSSCG00000009540(LIG4);ENSSSCG00000010505(DNTT);ENSSSCG00000010564(POLL);ENSSSCG00000011049(DCLRE1C);ENSSSCG00000014280();ENSSSCG00000014955(MRE11);ENSSSCG00000016177(XRCC5);ENSSSCG00000016205(NHEJ1);ENSSSCG00000016755(POLM);ENSSSCG00000028696(FEN1)
KO04659	Th17 cell differentiation	Organismal Systems	Immune system	117	-0.270499	-1.1686	0.136771	0.575644	ENSSSCG00000000482(IL22);ENSSSCG00000000687(CD4);ENSSSCG00000001453(HLA-DRA);ENSSSCG00000001455();ENSSSCG00000001456();ENSSSCG00000001457(SLA-DQB1);ENSSSCG00000001458();ENSSSCG00000001459(HLA-DOB);ENSSSCG00000001469(SLA-DMB);ENSSSCG00000001470(SLA-DMA);ENSSSCG00000001472(SLA-DOA);ENSSSCG00000001474(RXRB);ENSSSCG00000001556(MAPK14);ENSSSCG00000001701(HSP90AB1);ENSSSCG00000001703(NFKBIE);ENSSSCG000…
KO00030	Pentose phosphate pathway	Metabolism	Carbohydrate metabolism	23	-0.37907	-1.16413	0.24466	0.57576	ENSSSCG00000000599(DERA);ENSSSCG00000000777();ENSSSCG00000002873(GPI);ENSSSCG00000003402(PGD);ENSSSCG00000003812(PGM1);ENSSSCG00000008207(RPIA);ENSSSCG00000008773(PGM2);ENSSSCG00000010947(FBP2);ENSSSCG00000011158(PFKP);ENSSSCG00000011432(GLYCTK);ENSSSCG00000012560();ENSSSCG00000012847(TALDO1);ENSSSCG00000013878(PGLS);ENSSSCG00000015366(PRPS1L1);ENSSSCG00000017759(ALDOC);ENSSSCG00000021129(PFKM);E…
KO03410	Base excision repair	Genetic Information Processing	Replication and repair	31	-0.349997	-1.15384	0.27027	0.594496	ENSSSCG00000000847(TDG);ENSSSCG00000001882(NEIL1);ENSSSCG00000002143(PARP2);ENSSSCG00000003055(XRCC1);ENSSSCG00000003128(LIG1);ENSSSCG00000003216(POLD1);ENSSSCG00000003919();ENSSSCG00000005478();ENSSSCG00000007031(POLB);ENSSSCG00000007982();ENSSSCG00000008039(NTHL1);ENSSSCG00000009327();ENSSSCG00000009938(UNG);ENSSSCG00000010564(POLL);ENSSSCG00000011549();ENSSSCG00000012348(APEX2);ENSSSCG00000012…
KO04510	Focal adhesion	Cellular Processes	Cellular community - eukaryotes	119	-0.262952	-1.13882	0.182898	0.627095	ENSSSCG00000000024(PARVB);ENSSSCG00000000025();ENSSSCG00000000293();ENSSSCG00000000712(VWF);ENSSSCG00000000857(IGF1);ENSSSCG00000001695(VEGFA);ENSSSCG00000001771(RASGRF1);ENSSSCG00000001966(ARHGAP5);ENSSSCG00000002965();ENSSSCG00000002989(AKT2);ENSSSCG00000003107(ARHGAP35);ENSSSCG00000003256(PRKCG);ENSSSCG00000003395(PIK3CD);ENSSSCG00000003520(CDC42);ENSSSCG00000003691();ENSSSCG00000003709(LAMA3)…
KO00590	Arachidonic acid metabolism	Metabolism	Lipid metabolism	29	-0.354027	-1.13881	0.286013	0.614049	ENSSSCG00000000110(PLA2G6);ENSSSCG00000000406(PTGES3);ENSSSCG00000000891(LTA4H);ENSSSCG00000001213(GPX6);ENSSSCG00000001214(GPX5);ENSSSCG00000003006(CYP2B22);ENSSSCG00000003494(PLA2G2A);ENSSSCG00000003499();ENSSSCG00000003754();ENSSSCG00000003825(CYP2J34);ENSSSCG00000003889();ENSSSCG00000003891(CYP4A24);ENSSSCG00000003892();ENSSSCG00000004732(PLA2G4F);ENSSSCG00000004733(PLA2G4D);ENSSSCG0000000473…
KO04145	Phagosome	Cellular Processes	Transport and catabolism	114	-0.260761	-1.12485	0.1959	0.643773	ENSSSCG00000000137(NCF4);ENSSSCG00000000190(TUBA1B);ENSSSCG00000000194();ENSSSCG00000000293();ENSSSCG00000000647(OLR1);ENSSSCG00000000648(CLEC7A);ENSSSCG00000000767();ENSSSCG00000001088();ENSSSCG00000001229();ENSSSCG00000001341();ENSSSCG00000001379(TUBB);ENSSSCG00000001396();ENSSSCG00000001398();ENSSSCG00000001401(ATP6V1G2-DDX39B);ENSSSCG00000001453(HLA-DRA);ENSSSCG00000001455();ENSSSCG0000000145…
KO00380	Tryptophan metabolism	Metabolism	Amino acid metabolism	33	-0.330164	-1.11922	0.295872	0.648231	ENSSSCG00000001901(CYP1A2);ENSSSCG00000001906(CYP1A1);ENSSSCG00000002374(DLST);ENSSSCG00000003168(ALDH16A1);ENSSSCG00000003192(IL4I1);ENSSSCG00000004049(ACAT2);ENSSSCG00000005361(ALDH1B1);ENSSSCG00000005663();ENSSSCG00000006324();ENSSSCG00000006925(KYAT3);ENSSSCG00000007007(IDO1);ENSSSCG00000008571(HADHA);ENSSSCG00000008868(TDO2);ENSSSCG00000009150(HADH);ENSSSCG00000009708(AADAT);ENSSSCG000000098…
KO05340	Primary immunodeficiency	Human Diseases	Immune diseases	34	-0.33188	-1.11776	0.289916	0.639738	ENSSSCG00000000667(AICDA);ENSSSCG00000000687(CD4);ENSSSCG00000003608(LCK);ENSSSCG00000006625(RFX5);ENSSSCG00000007807(CD19);ENSSSCG00000007901(CIITA);ENSSSCG00000008193(ZAP70);ENSSSCG00000008213(CD8B);ENSSSCG00000008217(CD8A);ENSSSCG00000009938(UNG);ENSSSCG00000010044();ENSSSCG00000010077();ENSSSCG00000010504(BLNK);ENSSSCG00000010908(PTPRC);ENSSSCG00000011049(DCLRE1C);ENSSSCG00000012397();ENSSSCG…
KO00511	Other glycan degradation	Metabolism	Glycan biosynthesis and metabolism	15	-0.406588	-1.11354	0.323651	0.640778	ENSSSCG00000001418(NEU1);ENSSSCG00000001881(MAN2C1);ENSSSCG00000001927();ENSSSCG00000004133(FUCA2);ENSSSCG00000005319(GBA2);ENSSSCG00000006522(GBA);ENSSSCG00000009166(MANBA);ENSSSCG00000013720();ENSSSCG00000014073(HEXB);ENSSSCG00000015772(AGA);ENSSSCG00000016297(NEU2);ENSSSCG00000017128(HEXD);ENSSSCG00000021638(NEU3);ENSSSCG00000024119(GLB1);ENSSSCG00000027178(MAN2B2);ENSSSCG00000027659(FUCA1);EN…
KO05230	Central carbon metabolism in cancer	Human Diseases	Cancers	49	-0.298007	-1.1057	0.289362	0.654211	ENSSSCG00000000401();ENSSSCG00000000576();ENSSSCG00000002989(AKT2);ENSSSCG00000003105(SLC1A5);ENSSSCG00000003395(PIK3CD);ENSSSCG00000003413(MTOR);ENSSSCG00000003909();ENSSSCG00000004943(MAP2K1);ENSSSCG00000005096(HIF1A);ENSSSCG00000005106(NTRK3);ENSSSCG00000005965(MYC);ENSSSCG00000006464(NTRK1);ENSSSCG00000008261(HK2);ENSSSCG00000008841(PDGFRA);ENSSSCG00000008842(KIT);ENSSSCG00000009314(FLT3);ENS…
KO04979	Cholesterol metabolism	Organismal Systems	Digestive system	30	-0.336383	-1.10266	0.320961	0.65172	ENSSSCG00000000033(TSPO);ENSSSCG00000000260(SOAT2);ENSSSCG00000001063(MYLIP);ENSSSCG00000002366(NPC2);ENSSSCG00000003086();ENSSSCG00000003088(APOE);ENSSSCG00000003549(LDLRAP1);ENSSSCG00000003707(NPC1);ENSSSCG00000003819(ANGPTL3);ENSSSCG00000004509(LIPG);ENSSSCG00000004596(LIPC);ENSSSCG00000005423(ABCA1);ENSSSCG00000006238(CYP7A1);ENSSSCG00000006355(APOA2);ENSSSCG00000006831(SORT1);ENSSSCG00000007…
KO00520	Amino sugar and nucleotide sugar metabolism	Metabolism	Carbohydrate metabolism	42	-0.30875	-1.09441	0.29087	0.664714	ENSSSCG00000000038(CYB5R3);ENSSSCG00000000061(PMM1);ENSSSCG00000000994(GMDS);ENSSSCG00000001099(CMAH);ENSSSCG00000001927();ENSSSCG00000002873(GPI);ENSSSCG00000003311();ENSSSCG00000003783(FPGT);ENSSSCG00000003812(PGM1);ENSSSCG00000004456(PGM3);ENSSSCG00000005040(GNPNAT1);ENSSSCG00000005373(NANS);ENSSSCG00000006340(UAP1);ENSSSCG00000008057();ENSSSCG00000008143(UXS1);ENSSSCG00000008261(HK2);ENSSSCG0…
KO04727	GABAergic synapse	Organismal Systems	Nervous system	33	-0.319703	-1.08766	0.334016	0.673973	ENSSSCG00000000175(ADCY6);ENSSSCG00000000401();ENSSSCG00000000645(GABARAPL1);ENSSSCG00000000682(GNB3);ENSSSCG00000000749(SLC6A12);ENSSSCG00000000808(SLC38A2);ENSSSCG00000001242(GABBR1);ENSSSCG00000001988(ADCY4);ENSSSCG00000002285(GPHN);ENSSSCG00000002707(GABARAPL2);ENSSSCG00000003256(PRKCG);ENSSSCG00000004396();ENSSSCG00000004622(GNB5);ENSSSCG00000004827(GABRA5);ENSSSCG00000006824(GNAI3);ENSSSCG0…
KO04520	Adherens junction	Cellular Processes	Cellular community - eukaryotes	51	-0.289265	-1.07966	0.324786	0.686933	ENSSSCG00000000068(EP300);ENSSSCG00000000504(PTPRB);ENSSSCG00000001814(IQGAP1);ENSSSCG00000002804(CSNK2A2);ENSSSCG00000002965();ENSSSCG00000003090();ENSSSCG00000003520(CDC42);ENSSSCG00000003577(WASF2);ENSSSCG00000003757(SSX2IP);ENSSSCG00000004018(AFDN);ENSSSCG00000004334(MAP3K7);ENSSSCG00000004404();ENSSSCG00000004421(FYN);ENSSSCG00000004524(SMAD4);ENSSSCG00000004854(TJP1);ENSSSCG00000004952(SMAD…
KO04020	Calcium signaling pathway	Environmental Information Processing	Signal transduction	126	-0.248102	-1.07918	0.308924	0.676512	ENSSSCG00000000082(CACNA1I);ENSSSCG00000000297();ENSSSCG00000000555(ITPR2);ENSSSCG00000000590(PLCZ1);ENSSSCG00000001518(ITPR3);ENSSSCG00000001988(ADCY4);ENSSSCG00000002071();ENSSSCG00000002077();ENSSSCG00000002078();ENSSSCG00000002081();ENSSSCG00000002084();ENSSSCG00000002097();ENSSSCG00000002099();ENSSSCG00000002315(SLC8A3);ENSSSCG00000002688(PLCG2);ENSSSCG00000002844(PHKB);ENSSSCG00000003000();…
KO00534	Glycosaminoglycan biosynthesis - heparan sulfate / heparin	Metabolism	Glycan biosynthesis and metabolism	15	-0.3935	-1.07288	0.363636	0.68439	ENSSSCG00000004433(HS3ST5);ENSSSCG00000006009(EXT1);ENSSSCG00000006861(EXTL2);ENSSSCG00000007872(XYLT1);ENSSSCG00000009115(NDST3);ENSSSCG00000009503(HS6ST3);ENSSSCG00000009680(EXTL3);ENSSSCG00000010310();ENSSSCG00000013281(EXT2);ENSSSCG00000014035(B4GALT7);ENSSSCG00000017573(XYLT2);ENSSSCG00000020809(B3GAT3);ENSSSCG00000021375(HS6ST2);ENSSSCG00000021515(HS3ST1);ENSSSCG00000022032();ENSSSCG0000002…
KO04930	Type II diabetes mellitus	Human Diseases	Endocrine and metabolic diseases	30	-0.332161	-1.0728	0.356846	0.673188	ENSSSCG00000001404(TNF);ENSSSCG00000003395(PIK3CD);ENSSSCG00000003413(MTOR);ENSSSCG00000003909();ENSSSCG00000007030(IKBKB);ENSSSCG00000007665();ENSSSCG00000008261(HK2);ENSSSCG00000008444(PRKCE);ENSSSCG00000009228(MAPK10);ENSSSCG00000010081(MAPK1);ENSSSCG00000010252(HKDC1);ENSSSCG00000010253(HK1);ENSSSCG00000010380(MAPK8);ENSSSCG00000011455(CACNA1D);ENSSSCG00000013378(ABCC8);ENSSSCG00000013566(INS…
KO03320	PPAR signaling pathway	Organismal Systems	Endocrine system	45	-0.293473	-1.07084	0.354839	0.668289	ENSSSCG00000000006(PPARA);ENSSSCG00000000647(OLR1);ENSSSCG00000001474(RXRB);ENSSSCG00000001539(PPARD);ENSSSCG00000001760(ACSBG1);ENSSSCG00000001844(PLIN1);ENSSSCG00000002009(PCK2);ENSSSCG00000003546();ENSSSCG00000003754();ENSSSCG00000003776(ACADM);ENSSSCG00000003851(CPT2);ENSSSCG00000003889();ENSSSCG00000003891(CYP4A24);ENSSSCG00000003892();ENSSSCG00000004234(FABP7);ENSSSCG00000004454(ME1);ENSSSC…
KO04080	Neuroactive ligand-receptor interaction	Environmental Information Processing	Signaling molecules and interaction	85	-0.261598	-1.06941	0.319728	0.661774	ENSSSCG00000000033(TSPO);ENSSSCG00000000074(MCHR1);ENSSSCG00000000121(GALR3);ENSSSCG00000000277();ENSSSCG00000000418(TAC3);ENSSSCG00000000582(IAPP);ENSSSCG00000000614(GRIN2B);ENSSSCG00000000858(PMCH);ENSSSCG00000000932(NTS);ENSSSCG00000001242(GABBR1);ENSSSCG00000001481(HCRTR2);ENSSSCG00000001521();ENSSSCG00000001523(GRM4);ENSSSCG00000001589(GLP1R);ENSSSCG00000001751(CHRNA5);ENSSSCG00000001752(CHR…
KO00513	Various types of N-glycan biosynthesis	Metabolism	Glycan biosynthesis and metabolism	36	-0.303464	-1.06274	0.35259	0.670703	ENSSSCG00000000980(ALG12);ENSSSCG00000001819(MAN2A2);ENSSSCG00000001927();ENSSSCG00000002050(DAD1);ENSSSCG00000002283(FUT8);ENSSSCG00000003234();ENSSSCG00000003505(DDOST);ENSSSCG00000003721(CHST9);ENSSSCG00000004244(MAN1A1);ENSSSCG00000005383(ALG2);ENSSSCG00000006360(B4GALT3);ENSSSCG00000006730(MAN1A2);ENSSSCG00000006885(ALG14);ENSSSCG00000007919();ENSSSCG00000008188(MGAT4A);ENSSSCG00000009381(AL…
KO04061	Viral protein interaction with cytokine and cytokine receptor	Environmental Information Processing	Signaling molecules and interaction	52	-0.285564	-1.06092	0.32914	0.66558	ENSSSCG00000000706(LTBR);ENSSSCG00000000708(TNFRSF1A);ENSSSCG00000001403(LTA);ENSSSCG00000001404(TNF);ENSSSCG00000002821(CCL22);ENSSSCG00000004157(IL20RA);ENSSSCG00000006298(XCL1);ENSSSCG00000008157(IL18RAP);ENSSSCG00000008159(IL18R1);ENSSSCG00000008953(CXCL8);ENSSSCG00000008957(AMCF-II);ENSSSCG00000008959(CXCL2);ENSSSCG00000008978(CXCL11);ENSSSCG00000009633();ENSSSCG00000010966(CCL19);ENSSSCG000…
KO05143	African trypanosomiasis	Human Diseases	Infectious diseases	25	-0.340534	-1.05378	0.37551	0.676737	ENSSSCG00000001404(TNF);ENSSSCG00000003256(PRKCG);ENSSSCG00000003431(NPPB);ENSSSCG00000004425(LAMA4);ENSSSCG00000004779(PLCB2);ENSSSCG00000006286();ENSSSCG00000006862(VCAM1);ENSSSCG00000007007(IDO1);ENSSSCG00000007056(PLCB1);ENSSSCG00000007058(PLCB4);ENSSSCG00000007978();ENSSSCG00000008087(IL1B2);ENSSSCG00000008088();ENSSSCG00000010448();ENSSSCG00000011251(MYD88);ENSSSCG00000011436();ENSSSCG00000…
KO00982	Drug metabolism - cytochrome P450	Metabolism	Xenobiotics biodegradation and metabolism	16	-0.362047	-1.00986	0.441584	0.803162	ENSSSCG00000001901(CYP1A2);ENSSSCG00000002623(GSTA1);ENSSSCG00000002627(GSTA4);ENSSSCG00000004822(ALDH1A3);ENSSSCG00000006320();ENSSSCG00000006325(MGST3);ENSSSCG00000006702(FMO5);ENSSSCG00000006821(GSTM3);ENSSSCG00000008935();ENSSSCG00000009182();ENSSSCG00000009184(ADH4);ENSSSCG00000009185(ADH5);ENSSSCG00000009194(HPGDS);ENSSSCG00000010065(GSTT4);ENSSSCG00000010610();ENSSSCG00000010780(CYP2E1);EN…
KO04530	Tight junction	Cellular Processes	Cellular community - eukaryotes	98	-0.239788	-1.00883	0.439716	0.794458	ENSSSCG00000000145();ENSSSCG00000000146(MYH11);ENSSSCG00000000185(PRKAG1);ENSSSCG00000000190(TUBA1B);ENSSSCG00000000194();ENSSSCG00000000633(YBX3);ENSSSCG00000001688(TJAP1);ENSSSCG00000001805(WHAMM);ENSSSCG00000002287(MPP5);ENSSSCG00000002734(MARVELD3);ENSSSCG00000002965();ENSSSCG00000003093(SYMPK);ENSSSCG00000003520(CDC42);ENSSSCG00000003691();ENSSSCG00000004018(AFDN);ENSSSCG00000004058(EZR);ENS…
KO05162	Measles	Human Diseases	Infectious diseases	142	-0.225846	-0.998548	0.449462	0.81645	ENSSSCG00000000396(STAT2);ENSSSCG00000000769(BID);ENSSSCG00000000799(IRAK4);ENSSSCG00000000884(APAF1);ENSSSCG00000001516();ENSSSCG00000001952(NFKBIA);ENSSSCG00000002002(IRF9);ENSSSCG00000002071();ENSSSCG00000002077();ENSSSCG00000002078();ENSSSCG00000002081();ENSSSCG00000002084();ENSSSCG00000002097();ENSSSCG00000002099();ENSSSCG00000002383(FOS);ENSSSCG00000002525(TRAF3);ENSSSCG00000002804(CSNK2A2)…
KO05169	Epstein-Barr virus infection	Human Diseases	Infectious diseases	203	-0.211568	-0.995076	0.460976	0.815985	ENSSSCG00000000087(TAB1);ENSSSCG00000000396(STAT2);ENSSSCG00000000488(MDM2);ENSSSCG00000000769(BID);ENSSSCG00000000799(IRAK4);ENSSSCG00000000884(APAF1);ENSSSCG00000001009(RIPK1);ENSSSCG00000001229();ENSSSCG00000001341();ENSSSCG00000001396();ENSSSCG00000001398();ENSSSCG00000001404(TNF);ENSSSCG00000001453(HLA-DRA);ENSSSCG00000001455();ENSSSCG00000001456();ENSSSCG00000001457(SLA-DQB1);ENSSSCG0000000…
KO05020	Prion diseases	Human Diseases	Neurodegenerative diseases	20	-0.330102	-0.988047	0.459725	0.827226	ENSSSCG00000003524(C1QA);ENSSSCG00000003834(C8B);ENSSSCG00000003835(C8A);ENSSSCG00000004421(FYN);ENSSSCG00000004943(MAP2K1);ENSSSCG00000005512(C5);ENSSSCG00000005601(HSPA5);ENSSSCG00000005840(C8G);ENSSSCG00000007039(PRNP);ENSSSCG00000008087(IL1B2);ENSSSCG00000008088();ENSSSCG00000008090(IL1A);ENSSSCG00000010081(MAPK1);ENSSSCG00000012020(NCAM2);ENSSSCG00000013771(PRKACA);ENSSSCG00000014336(EGR1);E…
KO05204	Chemical carcinogenesis	Human Diseases	Cancers	21	-0.323351	-0.988023	0.473573	0.815692	ENSSSCG00000001901(CYP1A2);ENSSSCG00000001906(CYP1A1);ENSSSCG00000002623(GSTA1);ENSSSCG00000002627(GSTA4);ENSSSCG00000003006(CYP2B22);ENSSSCG00000004822(ALDH1A3);ENSSSCG00000004839();ENSSSCG00000005663();ENSSSCG00000006325(MGST3);ENSSSCG00000006646(ARNT);ENSSSCG00000006821(GSTM3);ENSSSCG00000006925(KYAT3);ENSSSCG00000008935();ENSSSCG00000009182();ENSSSCG00000009184(ADH4);ENSSSCG00000009185(ADH5);…
KO03008	Ribosome biogenesis in eukaryotes	Genetic Information Processing	Translation	70	-0.246504	-0.979333	0.497653	0.832736	ENSSSCG00000000058(SNU13);ENSSSCG00000000998(RPP40);ENSSSCG00000001024(RIOK1);ENSSSCG00000001792(EFL1);ENSSSCG00000001888(RPP25);ENSSSCG00000002753(NOB1);ENSSSCG00000002804(CSNK2A2);ENSSSCG00000002854(POP4);ENSSSCG00000004328(MDN1);ENSSSCG00000004847(MPHOSPH10);ENSSSCG00000005217(RCL1);ENSSSCG00000006078(POP1);ENSSSCG00000006727(WDR3);ENSSSCG00000007109(XRN2);ENSSSCG00000007119(NXT1);ENSSSCG00000…
KO05412	Arrhythmogenic right ventricular cardiomyopathy (ARVC)	Human Diseases	Cardiovascular diseases	38	-0.276002	-0.976688	0.490405	0.829614	ENSSSCG00000000293();ENSSSCG00000000528(PKP2);ENSSSCG00000001025(DSP);ENSSSCG00000002315(SLC8A3);ENSSSCG00000003255(CACNG8);ENSSSCG00000003257(CACNG6);ENSSSCG00000003722(CDH2);ENSSSCG00000004207();ENSSSCG00000004241(GJA1);ENSSSCG00000004961(ITGA11);ENSSSCG00000006496(LMNA);ENSSSCG00000006687(ITGA10);ENSSSCG00000007585(ACTB);ENSSSCG00000007805(ATP2A1);ENSSSCG00000008241();ENSSSCG00000008250();ENSS…
KO00250	Alanine, aspartate and glutamate metabolism	Metabolism	Amino acid metabolism	23	-0.314162	-0.975485	0.473002	0.821645	ENSSSCG00000000077(ADSL);ENSSSCG00000000401();ENSSSCG00000000665(RIMKLB);ENSSSCG00000001090(ALDH5A1);ENSSSCG00000002847(GPT2);ENSSSCG00000003192(IL4I1);ENSSSCG00000003968(RIMKLA);ENSSSCG00000004401(DDO);ENSSSCG00000005701(ASS1);ENSSSCG00000005901(GPT);ENSSSCG00000007738();ENSSSCG00000007909(ABAT);ENSSSCG00000008339(GFPT1);ENSSSCG00000008902(PPAT);ENSSSCG00000010368(GLUD1);ENSSSCG00000010537(GOT1)…
KO03018	RNA degradation	Genetic Information Processing	Folding, sorting and degradation	65	-0.251497	-0.972911	0.475225	0.81848	ENSSSCG00000000393();ENSSSCG00000000502(CNOT2);ENSSSCG00000001424(SKIV2L);ENSSSCG00000001757(WDR61);ENSSSCG00000001903(EDC3);ENSSSCG00000002719(EXOSC6);ENSSSCG00000002771(EDC4);ENSSSCG00000002799(CNOT1);ENSSSCG00000003015(EXOSC5);ENSSSCG00000003264(CNOT3);ENSSSCG00000003412(EXOSC10);ENSSSCG00000003660(PABPC4);ENSSSCG00000004046(PNLDC1);ENSSSCG00000004941(DIS3L);ENSSSCG00000005346(ZCCHC7);ENSSSCG0…
KO00670	One carbon pool by folate	Metabolism	Metabolism of cofactors and vitamins	12	-0.36989	-0.968003	0.484144	0.822383	ENSSSCG00000000839(ALDH1L2);ENSSSCG00000002269(MTHFD1);ENSSSCG00000003428(MTHFR);ENSSSCG00000004092(MTHFD1L);ENSSSCG00000004543(MTFMT);ENSSSCG00000008289(MTHFD2);ENSSSCG00000008961(MTHFD2L);ENSSSCG00000010143(MTR);ENSSSCG00000016173(ATIC);ENSSSCG00000022975();ENSSSCG00000027926(FTCD);ENSSSCG00000030626(ALDH1L1);ENSSSCG00000030677(GART);ENSSSCG00000031117();ENSSSCG00000036208(SHMT1);ENSSSCG0000003…
KO05130	Pathogenic Escherichia coli infection	Human Diseases	Infectious diseases	143	-0.215804	-0.965797	0.526196	0.818634	ENSSSCG00000000087(TAB1);ENSSSCG00000000130(CYTH4);ENSSSCG00000000145();ENSSSCG00000000146(MYH11);ENSSSCG00000000190(TUBA1B);ENSSSCG00000000194();ENSSSCG00000000295();ENSSSCG00000000413(MYO1A);ENSSSCG00000000435();ENSSSCG00000000694(GAPDH);ENSSSCG00000000699(LPAR5);ENSSSCG00000000708(TNFRSF1A);ENSSSCG00000000799(IRAK4);ENSSSCG00000001009(RIPK1);ENSSSCG00000001379(TUBB);ENSSSCG00000001404(TNF);ENS…
KO01523	Antifolate resistance	Human Diseases	Drug resistance	24	-0.307492	-0.964767	0.514852	0.811265	ENSSSCG00000001404(TNF);ENSSSCG00000003428(MTHFR);ENSSSCG00000005626(FPGS);ENSSSCG00000007030(IKBKB);ENSSSCG00000007874(ABCC1);ENSSSCG00000008087(IL1B2);ENSSSCG00000008088();ENSSSCG00000009215(ABCG2);ENSSSCG00000009496();ENSSSCG00000009497();ENSSSCG00000009498();ENSSSCG00000009499();ENSSSCG00000010543(ABCC2);ENSSSCG00000010548(CHUK);ENSSSCG00000011782(ABCC5);ENSSSCG00000012825(IKBKG);ENSSSCG00000…
KO05235	PD-L1 expression and PD-1 checkpoint pathway in cancer	Human Diseases	Cancer: overview	106	-0.223776	-0.953554	0.559284	0.834371	ENSSSCG00000000687(CD4);ENSSSCG00000001556(MAPK14);ENSSSCG00000001703(NFKBIE);ENSSSCG00000001952(NFKBIA);ENSSSCG00000002071();ENSSSCG00000002077();ENSSSCG00000002078();ENSSSCG00000002081();ENSSSCG00000002084();ENSSSCG00000002097();ENSSSCG00000002099();ENSSSCG00000002383(FOS);ENSSSCG00000002804(CSNK2A2);ENSSSCG00000002989(AKT2);ENSSSCG00000003395(PIK3CD);ENSSSCG00000003413(MTOR);ENSSSCG00000003608…
KO00970	Aminoacyl-tRNA biosynthesis	Genetic Information Processing	Translation	43	-0.266157	-0.951561	0.523711	0.829811	ENSSSCG00000001384(VARS2);ENSSSCG00000001706(AARS2);ENSSSCG00000002516(WARS1);ENSSSCG00000002704(KARS1);ENSSSCG00000002723(AARS1);ENSSSCG00000002972();ENSSSCG00000003843(PARS2);ENSSSCG00000004303(RARS2);ENSSSCG00000004374(QRSL1);ENSSSCG00000004542(NARS1);ENSSSCG00000004543(MTFMT);ENSSSCG00000005781(TARS3);ENSSSCG00000006835(SARS1);ENSSSCG00000008068(IARS1);ENSSSCG00000009015(GATB);ENSSSCG00000010…
KO05202	Transcriptional misregulation in cancers	Human Diseases	Cancers	155	-0.208973	-0.939104	0.599119	0.857005	ENSSSCG00000000272(SP1);ENSSSCG00000000488(MDM2);ENSSSCG00000000857(IGF1);ENSSSCG00000001474(RXRB);ENSSSCG00000001516();ENSSSCG00000001561(ETV7);ENSSSCG00000001565(CDKN1A);ENSSSCG00000001650(PTCRA);ENSSSCG00000001709(SUPT3H);ENSSSCG00000001710(RUNX2);ENSSSCG00000001880(SIN3A);ENSSSCG00000001912(PML);ENSSSCG00000001979();ENSSSCG00000002033(CEBPE);ENSSSCG00000002071();ENSSSCG00000002077();ENSSSCG00…
KO00480	Glutathione metabolism	Metabolism	Metabolism of other amino acids	31	-0.278328	-0.917342	0.589537	0.910964	ENSSSCG00000001213(GPX6);ENSSSCG00000001214(GPX5);ENSSSCG00000001488(GCLC);ENSSSCG00000001849(ANPEP);ENSSSCG00000001852(IDH2);ENSSSCG00000002623(GSTA1);ENSSSCG00000002627(GSTA4);ENSSSCG00000003402(PGD);ENSSSCG00000003599();ENSSSCG00000003867(TXNDC12);ENSSSCG00000005911(OPLAH);ENSSSCG00000006325(MGST3);ENSSSCG00000006821(GSTM3);ENSSSCG00000007285(GGT7);ENSSSCG00000007287(GSS);ENSSSCG00000009194(HP…
KO05221	Acute myeloid leukemia	Human Diseases	Cancers	59	-0.237779	-0.912064	0.651584	0.91575	ENSSSCG00000001539(PPARD);ENSSSCG00000001573(PIM1);ENSSSCG00000001912(PML);ENSSSCG00000002033(CEBPE);ENSSSCG00000002866(CEBPA);ENSSSCG00000002989(AKT2);ENSSSCG00000003395(PIK3CD);ENSSSCG00000003413(MTOR);ENSSSCG00000003909();ENSSSCG00000004943(MAP2K1);ENSSSCG00000005015(SOS2);ENSSSCG00000005965(MYC);ENSSSCG00000006115(RUNX1T1);ENSSSCG00000006678(FCGR1A);ENSSSCG00000007030(IKBKB);ENSSSCG0000000775…
KO05135	Yersinia infection	Human Diseases	Infectious disease: bacterial	140	-0.200327	-0.907824	0.670644	0.917193	ENSSSCG00000000087(TAB1);ENSSSCG00000000293();ENSSSCG00000000799(IRAK4);ENSSSCG00000001404(TNF);ENSSSCG00000001556(MAPK14);ENSSSCG00000001952(NFKBIA);ENSSSCG00000002071();ENSSSCG00000002077();ENSSSCG00000002078();ENSSSCG00000002081();ENSSSCG00000002084();ENSSSCG00000002097();ENSSSCG00000002099();ENSSSCG00000002383(FOS);ENSSSCG00000002989(AKT2);ENSSSCG00000003040(ARHGEF1);ENSSSCG00000003178(IRF3);…
KO05164	Influenza A	Human Diseases	Infectious diseases	134	-0.206233	-0.90555	0.704651	0.912941	ENSSSCG00000000068(EP300);ENSSSCG00000000396(STAT2);ENSSSCG00000000708(TNFRSF1A);ENSSSCG00000000769(BID);ENSSSCG00000000799(IRAK4);ENSSSCG00000000884(APAF1);ENSSSCG00000001404(TNF);ENSSSCG00000001453(HLA-DRA);ENSSSCG00000001455();ENSSSCG00000001456();ENSSSCG00000001457(SLA-DQB1);ENSSSCG00000001458();ENSSSCG00000001459(HLA-DOB);ENSSSCG00000001469(SLA-DMB);ENSSSCG00000001470(SLA-DMA);ENSSSCG0000000…
KO04540	Gap junction	Cellular Processes	Cellular community - eukaryotes	58	-0.232371	-0.901467	0.62851	0.91314	ENSSSCG00000000175(ADCY6);ENSSSCG00000000190(TUBA1B);ENSSSCG00000000194();ENSSSCG00000000555(ITPR2);ENSSSCG00000001379(TUBB);ENSSSCG00000001518(ITPR3);ENSSSCG00000001988(ADCY4);ENSSSCG00000002639();ENSSSCG00000003256(PRKCG);ENSSSCG00000004119(GRM1);ENSSSCG00000004241(GJA1);ENSSSCG00000004779(PLCB2);ENSSSCG00000004854(TJP1);ENSSSCG00000004943(MAP2K1);ENSSSCG00000004955(MAP2K5);ENSSSCG00000005015(S…
KO00051	Fructose and mannose metabolism	Metabolism	Carbohydrate metabolism	27	-0.279194	-0.895409	0.605263	0.919042	ENSSSCG00000000061(PMM1);ENSSSCG00000000685(TPI1);ENSSSCG00000000994(GMDS);ENSSSCG00000003311();ENSSSCG00000003783(FPGT);ENSSSCG00000004679(SORD);ENSSSCG00000008261(HK2);ENSSSCG00000008556(KHK);ENSSSCG00000010252(HKDC1);ENSSSCG00000010253(HK1);ENSSSCG00000010947(FBP2);ENSSSCG00000011133(PFKFB3);ENSSSCG00000011158(PFKP);ENSSSCG00000011353(PFKFB4);ENSSSCG00000013087(TKFC);ENSSSCG00000014048(HK3);EN…
KO00100	Steroid biosynthesis	Metabolism	Lipid metabolism	14	-0.328908	-0.88952	0.621622	0.924953	ENSSSCG00000000260(SOAT2);ENSSSCG00000005970(SQLE);ENSSSCG00000006337(HSD17B7);ENSSSCG00000007486(CYP24A1);ENSSSCG00000008857(MSMO1);ENSSSCG00000010450(LIPA);ENSSSCG00000012758(NSDHL);ENSSSCG00000013004(TM7SF2);ENSSSCG00000013389(CYP2R1);ENSSSCG00000015311(CYP51A1);ENSSSCG00000021181(DHCR7);ENSSSCG00000021418(LSS);ENSSSCG00000021464(SOAT1);ENSSSCG00000026044(FDFT1);ENSSSCG00000028517(SC5D);ENSSSC…
KO00600	Sphingolipid metabolism	Metabolism	Lipid metabolism	34	-0.25456	-0.85936	0.678	0.993715	ENSSSCG00000001418(NEU1);ENSSSCG00000002404(SPTLC2);ENSSSCG00000002512(DEGS2);ENSSSCG00000002764(SMPD3);ENSSSCG00000003839();ENSSSCG00000004408(SMPD2);ENSSSCG00000004819(CERS3);ENSSSCG00000005319(GBA2);ENSSSCG00000006522(GBA);ENSSSCG00000006644(CERS2);ENSSSCG00000006995(ASAH1);ENSSSCG00000007072(SPTLC3);ENSSSCG00000009152(SGMS2);ENSSSCG00000009594(SPTLC1);ENSSSCG00000010009(GAL3ST1);ENSSSCG000000…
KO03030	DNA replication	Genetic Information Processing	Replication and repair	34	-0.239024	-0.819272	0.741177	1	ENSSSCG00000001493(PRIM2);ENSSSCG00000003128(LIG1);ENSSSCG00000003216(POLD1);ENSSSCG00000003583(RPA2);ENSSSCG00000005478();ENSSSCG00000006273(MCM4);ENSSSCG00000008788(RFC1);ENSSSCG00000009349(RFC3);ENSSSCG00000009854(RFC5);ENSSSCG00000010240(DNA2);ENSSSCG00000011624(MCM2);ENSSSCG00000011804(RFC4);ENSSSCG00000012916();ENSSSCG00000012979(RNASEH2C);ENSSSCG00000012997();ENSSSCG00000013737(RNASEH2A);E…
KO05016	Huntington disease	Human Diseases	Neurodegenerative diseases	201	-0.174671	-0.809691	0.943765	1	ENSSSCG00000000045(NDUFA6);ENSSSCG00000000068(EP300);ENSSSCG00000000093(DNAL4);ENSSSCG00000000116(POLR2F);ENSSSCG00000000190(TUBA1B);ENSSSCG00000000194();ENSSSCG00000000272(SP1);ENSSSCG00000000405();ENSSSCG00000000439(KIF5A);ENSSSCG00000000444(DCTN2);ENSSSCG00000000614(GRIN2B);ENSSSCG00000000719(NDUFA9);ENSSSCG00000000884(APAF1);ENSSSCG00000000905();ENSSSCG00000001213(GPX6);ENSSSCG00000001214(GPX…
KO00601	Glycosphingolipid biosynthesis - lacto and neolacto series	Metabolism	Glycan biosynthesis and metabolism	19	-0.278334	-0.808898	0.73251	1	ENSSSCG00000003145(FUT2);ENSSSCG00000003234();ENSSSCG00000004338(FUT9);ENSSSCG00000005518();ENSSSCG00000006360(B4GALT3);ENSSSCG00000008374(B3GNT2);ENSSSCG00000009798(B3GNT4);ENSSSCG00000010117();ENSSSCG00000010800(B3GALT2);ENSSSCG00000011903(B4GALT4);ENSSSCG00000013530();ENSSSCG00000013886(B3GNT3);ENSSSCG00000015232(ST3GAL4);ENSSSCG00000021774(B3GALNT1);ENSSSCG00000024393(B3GNT5);ENSSSCG000000267…
KO04960	Aldosterone-regulated sodium reabsorption	Organismal Systems	Excretory system	23	-0.264184	-0.804853	0.748479	1	ENSSSCG00000000707(SCNN1A);ENSSSCG00000000857(IGF1);ENSSSCG00000002777(HSD11B2);ENSSSCG00000003045();ENSSSCG00000003256(PRKCG);ENSSSCG00000003395(PIK3CD);ENSSSCG00000003909();ENSSSCG00000004919(NEDD4L);ENSSSCG00000006296(ATP1B1);ENSSSCG00000006391(ATP1A4);ENSSSCG00000006740(ATP1A1);ENSSSCG00000007836(SCNN1G);ENSSSCG00000008038(SLC9A3R2);ENSSSCG00000010081(MAPK1);ENSSSCG00000011676();ENSSSCG000000…
KO04810	Regulation of actin cytoskeleton	Cellular Processes	Cell motility	143	-0.179113	-0.802761	0.908467	1	ENSSSCG00000000293();ENSSSCG00000000295();ENSSSCG00000000436(PIP4K2C);ENSSSCG00000000699(LPAR5);ENSSSCG00000001814(IQGAP1);ENSSSCG00000001959(CFL2);ENSSSCG00000002965();ENSSSCG00000003040(ARHGEF1);ENSSSCG00000003107(ARHGAP35);ENSSSCG00000003140(FGF21);ENSSSCG00000003183(RRAS);ENSSSCG00000003395(PIK3CD);ENSSSCG00000003520(CDC42);ENSSSCG00000003569(SLC9A1);ENSSSCG00000003577(WASF2);ENSSSCG000000036…
KO00280	Valine, leucine and isoleucine degradation	Metabolism	Amino acid metabolism	43	-0.223571	-0.801829	0.775378	1	ENSSSCG00000001479(HMGCLL1);ENSSSCG00000001732(MMUT);ENSSSCG00000002357(ALDH6A1);ENSSSCG00000003139(BCAT2);ENSSSCG00000003168(ALDH16A1);ENSSSCG00000003192(IL4I1);ENSSSCG00000003776(ACADM);ENSSSCG00000004049(ACAT2);ENSSSCG00000004465(BCKDHB);ENSSSCG00000004510(ACAA2);ENSSSCG00000004774(IVD);ENSSSCG00000005361(ALDH1B1);ENSSSCG00000006324();ENSSSCG00000006866(DBT);ENSSSCG00000007909(ABAT);ENSSSCG000…
KO04623	Cytosolic DNA-sensing pathway	Organismal Systems	Immune system	45	-0.218771	-0.797077	0.834423	1	ENSSSCG00000000063(POLR3H);ENSSSCG00000000116(POLR2F);ENSSSCG00000000169(POLR3B);ENSSSCG00000001009(RIPK1);ENSSSCG00000001952(NFKBIA);ENSSSCG00000001987(RIPK3);ENSSSCG00000003178(IRF3);ENSSSCG00000005152(IFN-DELTA-1);ENSSSCG00000005163(IFNB1);ENSSSCG00000005203(IL33);ENSSSCG00000006543(ADAR);ENSSSCG00000006682();ENSSSCG00000006691();ENSSSCG00000007030(IKBKB);ENSSSCG00000007095(POLR3F);ENSSSCG0000…
KO04660	T cell receptor signaling pathway	Organismal Systems	Immune system	120	-0.184476	-0.791353	0.908676	1	ENSSSCG00000000080(GRAP2);ENSSSCG00000000687(CD4);ENSSSCG00000001404(TNF);ENSSSCG00000001556(MAPK14);ENSSSCG00000001703(NFKBIE);ENSSSCG00000001952(NFKBIA);ENSSSCG00000002071();ENSSSCG00000002077();ENSSSCG00000002078();ENSSSCG00000002081();ENSSSCG00000002084();ENSSSCG00000002097();ENSSSCG00000002099();ENSSSCG00000002383(FOS);ENSSSCG00000002989(AKT2);ENSSSCG00000003395(PIK3CD);ENSSSCG00000003520(CD…
KO04360	Axon guidance	Organismal Systems	Development	102	-0.188505	-0.788533	0.919822	1	ENSSSCG00000000759(WNT5B);ENSSSCG00000000896(NTN4);ENSSSCG00000000907(PLXNC1);ENSSSCG00000001818(FES);ENSSSCG00000001921(NEO1);ENSSSCG00000001959(CFL2);ENSSSCG00000001986(NFATC4);ENSSSCG00000002267(RGMA);ENSSSCG00000002688(PLCG2);ENSSSCG00000003183(RRAS);ENSSSCG00000003395(PIK3CD);ENSSSCG00000003471(EPHA2);ENSSSCG00000003520(CDC42);ENSSSCG00000003521();ENSSSCG00000003523(EPHA8);ENSSSCG00000003527…
KO04721	Synaptic vesicle cycle	Organismal Systems	Nervous system	41	-0.222846	-0.788472	0.831169	1	ENSSSCG00000000749(SLC6A12);ENSSSCG00000000767();ENSSSCG00000000948(SYT1);ENSSSCG00000001088();ENSSSCG00000001401(ATP6V1G2-DDX39B);ENSSSCG00000001895(CPLX3);ENSSSCG00000002776(ATP6V0D1);ENSSSCG00000002827(SLC6A2);ENSSSCG00000003106(AP2S1);ENSSSCG00000003120(NAPA);ENSSSCG00000003170(SLC17A7);ENSSSCG00000003199(AP2A1);ENSSSCG00000003852(SLC1A7);ENSSSCG00000004280(RIMS1);ENSSSCG00000004614(UNC13C);E…
KO04142	Lysosome	Cellular Processes	Transport and catabolism	115	-0.182751	-0.7882	0.916473	1	ENSSSCG00000000050(NAGA);ENSSSCG00000000361();ENSSSCG00000000862(GNPTAB);ENSSSCG00000001418(NEU1);ENSSSCG00000001433();ENSSSCG00000001770(CTSH);ENSSSCG00000001807(AP3B2);ENSSSCG00000001927();ENSSSCG00000001972(AP4S1);ENSSSCG00000002015(AP1G2);ENSSSCG00000002366(NPC2);ENSSSCG00000002452(LGMN);ENSSSCG00000002645(GALNS);ENSSSCG00000002740(AP1G1);ENSSSCG00000002776(ATP6V0D1);ENSSSCG00000003212(NAPSA)…
KO04916	Melanogenesis	Organismal Systems	Endocrine system	53	-0.208151	-0.783878	0.853557	1	ENSSSCG00000000068(EP300);ENSSSCG00000000175(ADCY6);ENSSSCG00000000182(WNT10B);ENSSSCG00000000183(WNT1);ENSSSCG00000000759(WNT5B);ENSSSCG00000001988(ADCY4);ENSSSCG00000003256(PRKCG);ENSSSCG00000003342(DVL1);ENSSSCG00000003521();ENSSSCG00000004779(PLCB2);ENSSSCG00000004943(MAP2K1);ENSSSCG00000005193(TYRP1);ENSSSCG00000005318(CREB3);ENSSSCG00000006052(FZD6);ENSSSCG00000006164(WNT8B);ENSSSCG00000006…
KO04270	Vascular smooth muscle contraction	Organismal Systems	Circulatory system	76	-0.195027	-0.78173	0.872437	1	ENSSSCG00000000110(PLA2G6);ENSSSCG00000000175(ADCY6);ENSSSCG00000000555(ITPR2);ENSSSCG00000001518(ITPR3);ENSSSCG00000001988(ADCY4);ENSSSCG00000003040(ARHGEF1);ENSSSCG00000003256(PRKCG);ENSSSCG00000003431(NPPB);ENSSSCG00000003494(PLA2G2A);ENSSSCG00000003499();ENSSSCG00000003754();ENSSSCG00000003889();ENSSSCG00000003891(CYP4A24);ENSSSCG00000003892();ENSSSCG00000004732(PLA2G4F);ENSSSCG00000004733(PL…
KO04971	Gastric acid secretion	Organismal Systems	Digestive system	44	-0.21157	-0.772456	0.870564	1	ENSSSCG00000000175(ADCY6);ENSSSCG00000000555(ITPR2);ENSSSCG00000001518(ITPR3);ENSSSCG00000001988(ADCY4);ENSSSCG00000002423(KCNK10);ENSSSCG00000002902(ATP4A);ENSSSCG00000003045();ENSSSCG00000003256(PRKCG);ENSSSCG00000003569(SLC9A1);ENSSSCG00000004058(EZR);ENSSSCG00000004779(PLCB2);ENSSSCG00000006116(SLC26A7);ENSSSCG00000006140(CA2);ENSSSCG00000006296(ATP1B1);ENSSSCG00000006391(ATP1A4);ENSSSCG00000…
KO05100	Bacterial invasion of epithelial cells	Human Diseases	Infectious diseases	58	-0.201821	-0.770624	0.863946	1	ENSSSCG00000000040(SEPTIN3);ENSSSCG00000000293();ENSSSCG00000002786(ELMO3);ENSSSCG00000003395(PIK3CD);ENSSSCG00000003419(MAD2L2);ENSSSCG00000003520(CDC42);ENSSSCG00000003577(WASF2);ENSSSCG00000003909();ENSSSCG00000004404();ENSSSCG00000005596(ARPC5L);ENSSSCG00000005641(DNM1);ENSSSCG00000006539(SHC1);ENSSSCG00000007334(SRC);ENSSSCG00000007585(ACTB);ENSSSCG00000007609(ARPC1A);ENSSSCG00000007625(ARPC…
KO00410	beta-Alanine metabolism	Metabolism	Metabolism of other amino acids	19	-0.251923	-0.754141	0.8	1	ENSSSCG00000002357(ALDH6A1);ENSSSCG00000003168(ALDH16A1);ENSSSCG00000004822(ALDH1A3);ENSSSCG00000004869(CNDP1);ENSSSCG00000004870(CNDP2);ENSSSCG00000005361(ALDH1B1);ENSSSCG00000006040(DPYS);ENSSSCG00000006324();ENSSSCG00000006878(DPYD);ENSSSCG00000007140(SMOX);ENSSSCG00000007909(ABAT);ENSSSCG00000008571(HADHA);ENSSSCG00000008724(ACOX3);ENSSSCG00000009889(ALDH2);ENSSSCG00000009916(ACADS);ENSSSCG00…
KO00020	Citrate cycle (TCA cycle)	Metabolism	Carbohydrate metabolism	27	-0.229405	-0.74216	0.835141	1	ENSSSCG00000000064(ACO2);ENSSSCG00000001852(IDH2);ENSSSCG00000002009(PCK2);ENSSSCG00000002374(DLST);ENSSSCG00000007173(IDH3B);ENSSSCG00000007507(PCK1);ENSSSCG00000008247(SUCLG1);ENSSSCG00000009405(SUCLA2);ENSSSCG00000010394(OGDHL);ENSSSCG00000011501(SUCLG2);ENSSSCG00000012783(IDH3G);ENSSSCG00000012926(PC);ENSSSCG00000015030(DLAT);ENSSSCG00000015034(SDHD);ENSSSCG00000015443(DLD);ENSSSCG00000016743…
KO05222	Small cell lung cancer	Human Diseases	Cancers	66	-0.186191	-0.731857	0.928251	1	ENSSSCG00000000884(APAF1);ENSSSCG00000001474(RXRB);ENSSSCG00000001516();ENSSSCG00000001565(CDKN1A);ENSSSCG00000001952(NFKBIA);ENSSSCG00000002525(TRAF3);ENSSSCG00000002855();ENSSSCG00000002989(AKT2);ENSSSCG00000003395(PIK3CD);ENSSSCG00000003460(CASP9);ENSSSCG00000003709(LAMA3);ENSSSCG00000003909();ENSSSCG00000004207();ENSSSCG00000004425(LAMA4);ENSSSCG00000005511(TRAF1);ENSSSCG00000005710(LAMC3);EN…
KO00563	Glycosylphosphatidylinositol(GPI)-anchor biosynthesis	Metabolism	Glycan biosynthesis and metabolism	20	-0.240904	-0.713222	0.858947	1	ENSSSCG00000001089(GPLD1);ENSSSCG00000004901(PIGN);ENSSSCG00000005303(PIGO);ENSSSCG00000005912(GPAA1);ENSSSCG00000007282(PIGU);ENSSSCG00000007992(PIGQ);ENSSSCG00000008440(PIGF);ENSSSCG00000012061();ENSSSCG00000012134(PIGA);ENSSSCG00000015486(PIGC);ENSSSCG00000016073(PGAP1);ENSSSCG00000021861(PIGT);ENSSSCG00000026706(PIGS);ENSSSCG00000026934(PIGX);ENSSSCG00000029291();ENSSSCG00000032481(DPM2);ENSS…
KO03013	RNA transport	Genetic Information Processing	Translation	141	-0.159824	-0.711815	0.985507	1	ENSSSCG00000000019(NUP50);ENSSSCG00000000141(EIF3D);ENSSSCG00000000268(AAAS);ENSSSCG00000000466(XPOT);ENSSSCG00000000486(NUP107);ENSSSCG00000000635(MAGOHB);ENSSSCG00000000860(NUP37);ENSSSCG00000000883();ENSSSCG00000000998(RPP40);ENSSSCG00000001400(DDX39B);ENSSSCG00000001679(XPO5);ENSSSCG00000001877(SNUPN);ENSSSCG00000001888(RPP25);ENSSSCG00000002034(ACIN1);ENSSSCG00000002377(EIF2B2);ENSSSCG000000…
KO04742	Taste transduction	Organismal Systems	Sensory system	12	-0.271245	-0.694295	0.85336	1	ENSSSCG00000000175(ADCY6);ENSSSCG00000000297();ENSSSCG00000000631(TAS2R9);ENSSSCG00000000682(GNB3);ENSSSCG00000000707(SCNN1A);ENSSSCG00000001242(GABBR1);ENSSSCG00000001518(ITPR3);ENSSSCG00000001523(GRM4);ENSSSCG00000001920(HCN4);ENSSSCG00000001988(ADCY4);ENSSSCG00000003341(TAS1R3);ENSSSCG00000003382(TAS1R1);ENSSSCG00000004119(GRM1);ENSSSCG00000004475(HTR1B);ENSSSCG00000004827(GABRA5);ENSSSCG00000…
KO00592	alpha-Linolenic acid metabolism	Metabolism	Lipid metabolism	10	-0.279387	-0.690353	0.834971	1	ENSSSCG00000000110(PLA2G6);ENSSSCG00000003494(PLA2G2A);ENSSSCG00000003499();ENSSSCG00000004732(PLA2G4F);ENSSSCG00000004733(PLA2G4D);ENSSSCG00000004737(PLA2G4B);ENSSSCG00000008724(ACOX3);ENSSSCG00000010023(PLA2G3);ENSSSCG00000010291(PLA2G12B);ENSSSCG00000011250(ACAA1);ENSSSCG00000013072(FADS2);ENSSSCG00000017198(ACOX1);ENSSSCG00000023351(PLA2G4A);ENSSSCG00000026914(PLAAT3);ENSSSCG00000029501(PLA2G…
KO00310	Lysine degradation	Metabolism	Amino acid metabolism	54	-0.18044	-0.685962	0.95914	1	ENSSSCG00000001420(EHMT2);ENSSSCG00000001755(HYKK);ENSSSCG00000002374(DLST);ENSSSCG00000002895(KMT2B);ENSSSCG00000003168(ALDH16A1);ENSSSCG00000003433(PLOD1);ENSSSCG00000004049(ACAT2);ENSSSCG00000005361(ALDH1B1);ENSSSCG00000006324();ENSSSCG00000006508(ASH1L);ENSSSCG00000006645(SETDB1);ENSSSCG00000007782(SETD1A);ENSSSCG00000008215(SMYD1);ENSSSCG00000008447(CAMKMT);ENSSSCG00000008571(HADHA);ENSSSCG0…
KO05031	Amphetamine addiction	Human Diseases	Substance dependence	40	-0.191062	-0.685174	0.944563	1	ENSSSCG00000000084(ATF4);ENSSSCG00000000614(GRIN2B);ENSSSCG00000001430(ATF6B);ENSSSCG00000002383(FOS);ENSSSCG00000003133(GRIN2D);ENSSSCG00000003256(PRKCG);ENSSSCG00000003613(HDAC1);ENSSSCG00000004432(HDAC2);ENSSSCG00000005318(CREB3);ENSSSCG00000005400(GRIN3A);ENSSSCG00000006560(CREB3L4);ENSSSCG00000007520();ENSSSCG00000007772(STX1A);ENSSSCG00000008540(PPP1CB);ENSSSCG00000009123(CAMK2D);ENSSSCG000…
KO03015	mRNA surveillance pathway	Genetic Information Processing	Translation	74	-0.170814	-0.680525	0.978355	1	ENSSSCG00000000635(MAGOHB);ENSSSCG00000001400(DDX39B);ENSSSCG00000001654(PPP2R5D);ENSSSCG00000002023(PABPN1);ENSSSCG00000002034(ACIN1);ENSSSCG00000002447(CPSF2);ENSSSCG00000002505(PAPOLA);ENSSSCG00000002540(PPP2R5C);ENSSSCG00000003093(SYMPK);ENSSSCG00000003348();ENSSSCG00000003660(PABPC4);ENSSSCG00000003849(MAGOH);ENSSSCG00000004169(HBS1L);ENSSSCG00000004311(RNGTT);ENSSSCG00000005366(NCBP1);ENSSS…
KO04390	Hippo signaling pathway	Environmental Information Processing	Signal transduction	87	-0.165184	-0.675995	0.979821	1	ENSSSCG00000000107();ENSSSCG00000000182(WNT10B);ENSSSCG00000000183(WNT1);ENSSSCG00000000736(TEAD4);ENSSSCG00000000759(WNT5B);ENSSSCG00000001027(BMP6);ENSSSCG00000001478(BMP5);ENSSSCG00000001544(TEAD3);ENSSSCG00000002287(MPP5);ENSSSCG00000002385(TGFB3);ENSSSCG00000003017(TGFB1);ENSSSCG00000003112();ENSSSCG00000003342(DVL1);ENSSSCG00000003521();ENSSSCG00000004017();ENSSSCG00000004106(LATS1);ENSSSCG…
KO03050	Proteasome	Genetic Information Processing	Folding, sorting and degradation	41	-0.190502	-0.668361	0.964509	1	ENSSSCG00000001463(PSMB9);ENSSSCG00000002004(PSME2);ENSSSCG00000002006(PSME1);ENSSSCG00000002036();ENSSSCG00000002038(PSMB11);ENSSSCG00000002433(PSMC1);ENSSSCG00000003717(PSMA8);ENSSSCG00000005038(PSMC6);ENSSSCG00000005072(PSMA3);ENSSSCG00000005590(PSMB7);ENSSSCG00000006628(PSMD4);ENSSSCG00000006830(PSMA5);ENSSSCG00000008412(PSME4);ENSSSCG00000008671();ENSSSCG00000011494(PSMD6);ENSSSCG00000013239…
KO00510	N-Glycan biosynthesis	Metabolism	Glycan biosynthesis and metabolism	45	-0.177663	-0.646409	0.953744	1	ENSSSCG00000000980(ALG12);ENSSSCG00000001819(MAN2A2);ENSSSCG00000002050(DAD1);ENSSSCG00000002283(FUT8);ENSSSCG00000003234();ENSSSCG00000003505(DDOST);ENSSSCG00000003815(ALG6);ENSSSCG00000004244(MAN1A1);ENSSSCG00000005383(ALG2);ENSSSCG00000005666(DOLK);ENSSSCG00000006360(B4GALT3);ENSSSCG00000006730(MAN1A2);ENSSSCG00000006885(ALG14);ENSSSCG00000007919();ENSSSCG00000008141(ST6GAL2);ENSSSCG0000000818…
KO05217	Basal cell carcinoma	Human Diseases	Cancers	27	-0.192658	-0.611254	0.961686	1	ENSSSCG00000000182(WNT10B);ENSSSCG00000000183(WNT1);ENSSSCG00000000443(GLI1);ENSSSCG00000000759(WNT5B);ENSSSCG00000001516();ENSSSCG00000001565(CDKN1A);ENSSSCG00000001840(KIF7);ENSSSCG00000003342(DVL1);ENSSSCG00000003521();ENSSSCG00000005045(BMP4);ENSSSCG00000006052(FZD6);ENSSSCG00000006164(WNT8B);ENSSSCG00000006780(WNT2B);ENSSSCG00000008241();ENSSSCG00000009045(HHIP);ENSSSCG00000009148(LEF1);ENSS…
KO03060	Protein export	Genetic Information Processing	Folding, sorting and degradation	22	-0.205003	-0.611063	0.949597	1	ENSSSCG00000001955(SRP54);ENSSSCG00000002042(OXA1L);ENSSSCG00000004382(SEC63);ENSSSCG00000004785(SRP14);ENSSSCG00000004912(SEC11C);ENSSSCG00000005601(HSPA5);ENSSSCG00000008900(SRP72);ENSSSCG00000011114(SEC61A2);ENSSSCG00000011447(SPCS1);ENSSSCG00000011621(SEC61A1);ENSSSCG00000013322(IMMP1L);ENSSSCG00000014850(SPCS2);ENSSSCG00000015227(SRPRA);ENSSSCG00000015769(SPCS3);ENSSSCG00000016650(IMMP2L);EN…
KO05216	Thyroid cancer	Human Diseases	Cancers	29	-0.177482	-0.579732	0.976424	1	ENSSSCG00000001474(RXRB);ENSSSCG00000001516();ENSSSCG00000001565(CDKN1A);ENSSSCG00000004943(MAP2K1);ENSSSCG00000005965(MYC);ENSSSCG00000006328(RXRG);ENSSSCG00000006464(NTRK1);ENSSSCG00000008241();ENSSSCG00000009148(LEF1);ENSSSCG00000010081(MAPK1);ENSSSCG00000010199(RET);ENSSSCG00000010211(CCDC6);ENSSSCG00000010399(NCOA4);ENSSSCG00000010638(TCF7L2);ENSSSCG00000011274(CTNNB1);ENSSSCG00000011579(PPA…
KO04130	SNARE interactions in vesicular transport	Genetic Information Processing	Folding, sorting and degradation	29	-0.177282	-0.57849	0.977597	0.994653	ENSSSCG00000000703();ENSSSCG00000002295(VTI1B);ENSSSCG00000004125(STX11);ENSSSCG00000004190(STX7);ENSSSCG00000005386(STX17);ENSSSCG00000007516();ENSSSCG00000007768(STX4);ENSSSCG00000007772(STX1A);ENSSSCG00000009747(STX2);ENSSSCG00000010094(SNAP29);ENSSSCG00000013119(STX3);ENSSSCG00000013875(USE1);ENSSSCG00000014556();ENSSSCG00000015482(VAMP4);ENSSSCG00000015539(STX6);ENSSSCG00000016750(YKT6);ENSS…
KO03022	Basal transcription factors	Genetic Information Processing	Transcription	36	-0.162773	-0.560552	0.987448	0.989923	ENSSSCG00000001533(TAF11);ENSSSCG00000002411(GTF2A1);ENSSSCG00000003718(TAF4B);ENSSSCG00000004583();ENSSSCG00000005059(TBPL2);ENSSSCG00000005090(MNAT1);ENSSSCG00000006000(TAF2);ENSSSCG00000006926(GTF2B);ENSSSCG00000007720(GTF2IRD1);ENSSSCG00000007721(GTF2I);ENSSSCG00000009769(GTF2H3);ENSSSCG00000010187(TAF5L);ENSSSCG00000010597(TAF5);ENSSSCG00000011127(TAF3);ENSSSCG00000012493(TAF7L);ENSSSCG00000…
KO05120	Epithelial cell signaling in Helicobacter pylori infection	Human Diseases	Infectious diseases	51	0.492324	1.78776	0	0.363412	ENSSSCG00000000767();ENSSSCG00000001088();ENSSSCG00000001401(ATP6V1G2-DDX39B);ENSSSCG00000001556(MAPK14);ENSSSCG00000001900(CSK);ENSSSCG00000001952(NFKBIA);ENSSSCG00000002688(PLCG2);ENSSSCG00000002776(ATP6V0D1);ENSSSCG00000003520(CDC42);ENSSSCG00000004595(ADAM10);ENSSSCG00000004854(TJP1);ENSSSCG00000006054(ATP6V1C1);ENSSSCG00000006138(ATP6V0D2);ENSSSCG00000006250(LYN);ENSSSCG00000006263(ATP6V1H);…
KO04068	FoxO signaling pathway	Environmental Information Processing	Signal transduction	109	0.42597	1.77762	0	0.203865	ENSSSCG00000000068(EP300);ENSSSCG00000000107();ENSSSCG00000000185(PRKAG1);ENSSSCG00000000488(MDM2);ENSSSCG00000000645(GABARAPL1);ENSSSCG00000000857(IGF1);ENSSSCG00000001556(MAPK14);ENSSSCG00000001565(CDKN1A);ENSSSCG00000001804(HOMER2);ENSSSCG00000002009(PCK2);ENSSSCG00000002385(TGFB3);ENSSSCG00000002707(GABARAPL2);ENSSSCG00000002989(AKT2);ENSSSCG00000003017(TGFB1);ENSSSCG00000003189(PRMT1);ENSSSC…
KO04966	Collecting duct acid secretion	Organismal Systems	Excretory system	17	0.624562	1.74285	0.0115163	0.199209	ENSSSCG00000000767();ENSSSCG00000001088();ENSSSCG00000001401(ATP6V1G2-DDX39B);ENSSSCG00000002776(ATP6V0D1);ENSSSCG00000002902(ATP4A);ENSSSCG00000006054(ATP6V1C1);ENSSSCG00000006138(ATP6V0D2);ENSSSCG00000006140(CA2);ENSSSCG00000008056();ENSSSCG00000008314(ATP6V1B1);ENSSSCG00000008441(ATP6V1E2);ENSSSCG00000008634(ATP6V1C2);ENSSSCG00000009561(ATP4B);ENSSSCG00000009766(ATP6V0A2);ENSSSCG00000011916(AT…
KO04922	Glucagon signaling pathway	Organismal Systems	Endocrine system	76	0.418312	1.62581	0.00350877	0.464755	ENSSSCG00000000006(PPARA);ENSSSCG00000000068(EP300);ENSSSCG00000000084(ATF4);ENSSSCG00000000185(PRKAG1);ENSSSCG00000000555(ITPR2);ENSSSCG00000000576();ENSSSCG00000000577(GYS2);ENSSSCG00000001518(ITPR3);ENSSSCG00000002009(PCK2);ENSSSCG00000002441(PPP4R3A);ENSSSCG00000002844(PHKB);ENSSSCG00000002989(AKT2);ENSSSCG00000003154(GYS1);ENSSSCG00000003189(PRMT1);ENSSSCG00000004779(PLCB2);ENSSSCG0000000502…
KO04218	Cellular senescence	Cellular Processes	Cell growth and death	136	0.372547	1.59505	0.00178571	0.489774	ENSSSCG00000000488(MDM2);ENSSSCG00000000555(ITPR2);ENSSSCG00000000739(FOXM1);ENSSSCG00000001229();ENSSSCG00000001341();ENSSSCG00000001396();ENSSSCG00000001398();ENSSSCG00000001518(ITPR3);ENSSSCG00000001556(MAPK14);ENSSSCG00000001565(CDKN1A);ENSSSCG00000001986(NFATC4);ENSSSCG00000002385(TGFB3);ENSSSCG00000002787(E2F4);ENSSSCG00000002855();ENSSSCG00000002898(LIN37);ENSSSCG00000002989(AKT2);ENSSSCG0…
KO04975	Fat digestion and absorption	Organismal Systems	Digestive system	12	0.604131	1.53628	0.0505051	0.664428	ENSSSCG00000001435(AGPAT1);ENSSSCG00000001552(CLPS);ENSSSCG00000003494(PLA2G2A);ENSSSCG00000003499();ENSSSCG00000003839();ENSSSCG00000005423(ABCA1);ENSSSCG00000005918(DGAT1);ENSSSCG00000008214();ENSSSCG00000008453(ABCG8);ENSSSCG00000008595(APOB);ENSSSCG00000009179(MTTP);ENSSSCG00000009759(SCARB1);ENSSSCG00000010023(PLA2G3);ENSSSCG00000010291(PLA2G12B);ENSSSCG00000010658(PNLIP);ENSSSCG00000010659(…
KO04150	mTOR signaling pathway	Environmental Information Processing	Signal transduction	117	0.350032	1.48033	0.00364964	0.874153	ENSSSCG00000000182(WNT10B);ENSSSCG00000000183(WNT1);ENSSSCG00000000625(LRP6);ENSSSCG00000000708(TNFRSF1A);ENSSSCG00000000759(WNT5B);ENSSSCG00000000767();ENSSSCG00000000857(IGF1);ENSSSCG00000001053(TBC1D7);ENSSSCG00000001088();ENSSSCG00000001401(ATP6V1G2-DDX39B);ENSSSCG00000001404(TNF);ENSSSCG00000002714(WDR59);ENSSSCG00000002989(AKT2);ENSSSCG00000003194(AKT1S1);ENSSSCG00000003256(PRKCG);ENSSSCG00…
KO00770	Pantothenate and CoA biosynthesis	Metabolism	Metabolism of cofactors and vitamins	15	0.538734	1.46673	0.0723141	0.843784	ENSSSCG00000003139(BCAT2);ENSSSCG00000003966(PPCS);ENSSSCG00000004179();ENSSSCG00000004180();ENSSSCG00000004181(VNN1);ENSSSCG00000004193(ENPP1);ENSSSCG00000006040(DPYS);ENSSSCG00000006878(DPYD);ENSSSCG00000007142(PANK2);ENSSSCG00000010060(UPB1);ENSSSCG00000010456(PANK1);ENSSSCG00000014998(AASDHPPT);ENSSSCG00000017014(PANK3);ENSSSCG00000017398(COASY);ENSSSCG00000025992(ENPP3);ENSSSCG00000027299(PA…
KO00760	Nicotinate and nicotinamide metabolism	Metabolism	Metabolism of cofactors and vitamins	25	0.475794	1.46194	0.060241	0.780602	ENSSSCG00000002135(PNP);ENSSSCG00000003217(ASPDH);ENSSSCG00000003400(NMNAT1);ENSSSCG00000003662(NT5C1A);ENSSSCG00000004193(ENPP1);ENSSSCG00000004291(NT5E);ENSSSCG00000005272(NMRK1);ENSSSCG00000008092(NT5DC4);ENSSSCG00000008607();ENSSSCG00000008742(CD38);ENSSSCG00000009901(SIRT4);ENSSSCG00000010235(SIRT1);ENSSSCG00000010594(NT5C2);ENSSSCG00000012859(NADSYN1);ENSSSCG00000013496(SIRT6);ENSSSCG000000…
KO04013	MAPK signaling pathway - fly	Environmental Information Processing	Signal transduction	65	0.382685	1.44754	0.0206767	0.775656	ENSSSCG00000001021();ENSSSCG00000001556(MAPK14);ENSSSCG00000001561(ETV7);ENSSSCG00000002329(MAP3K9);ENSSSCG00000003030(CIC);ENSSSCG00000003104(STRN4);ENSSSCG00000004037(MAP3K4);ENSSSCG00000004110(TAB2);ENSSSCG00000004334(MAP3K7);ENSSSCG00000004384(NR2E1);ENSSSCG00000004434(FRK);ENSSSCG00000004675(DUOX1);ENSSSCG00000004678(DUOX2);ENSSSCG00000004943(MAP2K1);ENSSSCG00000005015(SOS2);ENSSSCG000000050…
KO04330	Notch signaling pathway	Environmental Information Processing	Signal transduction	41	0.420106	1.43461	0.0616822	0.773831	ENSSSCG00000000068(EP300);ENSSSCG00000000449(DTX3);ENSSSCG00000001065(ATXN1);ENSSSCG00000001440(NOTCH4);ENSSSCG00000001650(PTCRA);ENSSSCG00000002340(PSEN1);ENSSSCG00000002555(JAG2);ENSSSCG00000002987(DLL3);ENSSSCG00000003342(DVL1);ENSSSCG00000003613(HDAC1);ENSSSCG00000004223(HEY2);ENSSSCG00000004432(HDAC2);ENSSSCG00000004755(DLL4);ENSSSCG00000006159(HEY1);ENSSSCG00000006385(NCSTN);ENSSSCG00000006…
KO05211	Renal cell carcinoma	Human Diseases	Cancers	61	0.380229	1.42163	0.0545113	0.774754	ENSSSCG00000000068(EP300);ENSSSCG00000001565(CDKN1A);ENSSSCG00000001695(VEGFA);ENSSSCG00000001963(EGLN3);ENSSSCG00000002385(TGFB3);ENSSSCG00000002989(AKT2);ENSSSCG00000002995();ENSSSCG00000003017(TGFB1);ENSSSCG00000003395(PIK3CD);ENSSSCG00000003520(CDC42);ENSSSCG00000003909();ENSSSCG00000004781(PAK6);ENSSSCG00000004943(MAP2K1);ENSSSCG00000005015(SOS2);ENSSSCG00000005096(HIF1A);ENSSSCG00000005719(…
KO04216	Ferroptosis	Cellular Processes	Cell growth and death	35	0.424958	1.40407	0.0776699	0.805303	ENSSSCG00000000274();ENSSSCG00000001488(GCLC);ENSSSCG00000002655(MAP1LC3B);ENSSSCG00000003153(FTL);ENSSSCG00000004370(ATG5);ENSSSCG00000007026(VDAC3);ENSSSCG00000007039(PRNP);ENSSSCG00000007281(MAP1LC3A);ENSSSCG00000007287(GSS);ENSSSCG00000009169(SLC39A8);ENSSSCG00000010320(VDAC2);ENSSSCG00000010399(NCOA4);ENSSSCG00000011575(ATG7);ENSSSCG00000011639(SRPRB);ENSSSCG00000011640(TF);ENSSSCG0000001170…
KO05167	Kaposi sarcoma-associated herpesvirus infection	Human Diseases	Infectious diseases	141	0.325519	1.38662	0.0221088	0.836681	ENSSSCG00000000068(EP300);ENSSSCG00000000396(STAT2);ENSSSCG00000000555(ITPR2);ENSSSCG00000000645(GABARAPL1);ENSSSCG00000000656(CLEC2B);ENSSSCG00000000682(GNB3);ENSSSCG00000000708(TNFRSF1A);ENSSSCG00000000769(BID);ENSSSCG00000001229();ENSSSCG00000001341();ENSSSCG00000001394();ENSSSCG00000001395();ENSSSCG00000001396();ENSSSCG00000001398();ENSSSCG00000001516();ENSSSCG00000001518(ITPR3);ENSSSCG000000…
KO00561	Glycerolipid metabolism	Metabolism	Lipid metabolism	42	0.403701	1.38556	0.0637066	0.786297	ENSSSCG00000000370();ENSSSCG00000001078(MBOAT1);ENSSSCG00000001435(AGPAT1);ENSSSCG00000003168(ALDH16A1);ENSSSCG00000003839();ENSSSCG00000004033(AGPAT4);ENSSSCG00000004509(LIPG);ENSSSCG00000004596(LIPC);ENSSSCG00000005361(ALDH1B1);ENSSSCG00000005918(DGAT1);ENSSSCG00000006324();ENSSSCG00000007019(GPAT4);ENSSSCG00000007359(LPIN3);ENSSSCG00000008121();ENSSSCG00000008624(LPIN1);ENSSSCG00000009233(GPAT…
KO04380	Osteoclast differentiation	Organismal Systems	Development	114	0.329024	1.38457	0.032316	0.743106	ENSSSCG00000000087(TAB1);ENSSSCG00000000137(NCF4);ENSSSCG00000000396(STAT2);ENSSSCG00000000708(TNFRSF1A);ENSSSCG00000001404(TNF);ENSSSCG00000001556(MAPK14);ENSSSCG00000001952(NFKBIA);ENSSSCG00000002002(IRF9);ENSSSCG00000002383(FOS);ENSSSCG00000002688(PLCG2);ENSSSCG00000002919(TYROBP);ENSSSCG00000002989(AKT2);ENSSSCG00000003017(TGFB1);ENSSSCG00000003259(OSCAR);ENSSSCG00000003272();ENSSSCG000000032…
KO05215	Prostate cancer	Human Diseases	Cancers	75	0.354972	1.38197	0.033275	0.713318	ENSSSCG00000000068(EP300);ENSSSCG00000000084(ATF4);ENSSSCG00000000488(MDM2);ENSSSCG00000000849(HSP90B1);ENSSSCG00000000857(IGF1);ENSSSCG00000001565(CDKN1A);ENSSSCG00000001701(HSP90AB1);ENSSSCG00000001952(NFKBIA);ENSSSCG00000002535(HSP90AA1);ENSSSCG00000002855();ENSSSCG00000002989(AKT2);ENSSSCG00000003395(PIK3CD);ENSSSCG00000003413(MTOR);ENSSSCG00000003460(CASP9);ENSSSCG00000003909();ENSSSCG000000…
KO04745	Phototransduction - fly	Organismal Systems	Sensory system	19	0.474681	1.3785	0.119626	0.688928	ENSSSCG00000004779(PLCB2);ENSSSCG00000007056(PLCB1);ENSSSCG00000007058(PLCB4);ENSSSCG00000007585(ACTB);ENSSSCG00000008011(GNG13);ENSSSCG00000008972(PPEF2);ENSSSCG00000009123(CAMK2D);ENSSSCG00000009126();ENSSSCG00000009362(TRPC4);ENSSSCG00000009956(GRK3);ENSSSCG00000010311(CAMK2G);ENSSSCG00000011059();ENSSSCG00000011141(CALML5);ENSSSCG00000012918(GRK2);ENSSSCG00000013034(PLCB3);ENSSSCG00000013079(…
KO00061	Fatty acid biosynthesis	Metabolism	Lipid metabolism	12	0.537887	1.37448	0.117172	0.670658	ENSSSCG00000000031(MCAT);ENSSSCG00000001476(HSD17B8);ENSSSCG00000001760(ACSBG1);ENSSSCG00000009717(CBR4);ENSSSCG00000011215(OXSM);ENSSSCG00000012583(ACSL4);ENSSSCG00000013536(ACSBG2);ENSSSCG00000014272();ENSSSCG00000015784(ACSL1);ENSSSCG00000016223(ACSL3);ENSSSCG00000017694(ACACA);ENSSSCG00000023866(ACSF3);ENSSSCG00000025759(OLAH);ENSSSCG00000029553();ENSSSCG00000029944(FASN);ENSSSCG00000031789(A…
KO04920	Adipocytokine signaling pathway	Organismal Systems	Endocrine system	51	0.377492	1.36125	0.0759013	0.692879	ENSSSCG00000000006(PPARA);ENSSSCG00000000185(PRKAG1);ENSSSCG00000000708(TNFRSF1A);ENSSSCG00000000757(ADIPOR2);ENSSSCG00000001404(TNF);ENSSSCG00000001474(RXRB);ENSSSCG00000001703(NFKBIE);ENSSSCG00000001760(ACSBG1);ENSSSCG00000001952(NFKBIA);ENSSSCG00000002009(PCK2);ENSSSCG00000002775(AGRP);ENSSSCG00000002989(AKT2);ENSSSCG00000003413(MTOR);ENSSSCG00000005215(JAK2);ENSSSCG00000005838(TRAF2);ENSSSCG0…
KO05131	Shigellosis	Human Diseases	Infectious diseases	192	0.305906	1.35719	0.0230089	0.676232	ENSSSCG00000000040(SEPTIN3);ENSSSCG00000000087(TAB1);ENSSSCG00000000293();ENSSSCG00000000488(MDM2);ENSSSCG00000000555(ITPR2);ENSSSCG00000000590(PLCZ1);ENSSSCG00000000645(GABARAPL1);ENSSSCG00000000708(TNFRSF1A);ENSSSCG00000000908(UBE2NL);ENSSSCG00000001009(RIPK1);ENSSSCG00000001404(TNF);ENSSSCG00000001518(ITPR3);ENSSSCG00000001556(MAPK14);ENSSSCG00000001952(NFKBIA);ENSSSCG00000002003();ENSSSCG0000…
KO00350	Tyrosine metabolism	Metabolism	Amino acid metabolism	16	0.478056	1.34668	0.110476	0.69077	ENSSSCG00000001780(FAH);ENSSSCG00000002396(GSTZ1);ENSSSCG00000002736(TAT);ENSSSCG00000003192(IL4I1);ENSSSCG00000004822(ALDH1A3);ENSSSCG00000005193(TYRP1);ENSSSCG00000005742(DBH);ENSSSCG00000009182();ENSSSCG00000009184(ADH4);ENSSSCG00000009185(ADH5);ENSSSCG00000009490(DCT);ENSSSCG00000009805(HPD);ENSSSCG00000010067(MIF);ENSSSCG00000010132(COMT);ENSSSCG00000010537(GOT1);ENSSSCG00000012257();ENSSSCG…
KO05212	Pancreatic cancer	Human Diseases	Cancers	70	0.352471	1.34035	0.0530303	0.688202	ENSSSCG00000001516();ENSSSCG00000001565(CDKN1A);ENSSSCG00000001695(VEGFA);ENSSSCG00000002385(TGFB3);ENSSSCG00000002989(AKT2);ENSSSCG00000003017(TGFB1);ENSSSCG00000003395(PIK3CD);ENSSSCG00000003413(MTOR);ENSSSCG00000003460(CASP9);ENSSSCG00000003520(CDC42);ENSSSCG00000003680(RALBP1);ENSSSCG00000003809(JAK1);ENSSSCG00000003909();ENSSSCG00000004505(SMAD2);ENSSSCG00000004524(SMAD4);ENSSSCG00000004766(…
KO05163	Human cytomegalovirus infection	Human Diseases	Infectious diseases	171	0.300806	1.33813	0.0247788	0.668756	ENSSSCG00000000084(ATF4);ENSSSCG00000000175(ADCY6);ENSSSCG00000000272(SP1);ENSSSCG00000000488(MDM2);ENSSSCG00000000555(ITPR2);ENSSSCG00000000682(GNB3);ENSSSCG00000000708(TNFRSF1A);ENSSSCG00000000769(BID);ENSSSCG00000001009(RIPK1);ENSSSCG00000001229();ENSSSCG00000001341();ENSSSCG00000001396();ENSSSCG00000001398();ENSSSCG00000001404(TNF);ENSSSCG00000001430(ATF6B);ENSSSCG00000001516();ENSSSCG0000000…
KO04217	Necroptosis	Cellular Processes	Cell growth and death	120	0.317886	1.33116	0.043088	0.670236	ENSSSCG00000000396(STAT2);ENSSSCG00000000708(TNFRSF1A);ENSSSCG00000000769(BID);ENSSSCG00000001009(RIPK1);ENSSSCG00000001105();ENSSSCG00000001404(TNF);ENSSSCG00000001701(HSP90AB1);ENSSSCG00000001987(RIPK3);ENSSSCG00000002002(IRF9);ENSSSCG00000002003();ENSSSCG00000002535(HSP90AA1);ENSSSCG00000002716(MLKL);ENSSSCG00000003153(FTL);ENSSSCG00000003809(JAK1);ENSSSCG00000003877(FAF1);ENSSSCG00000004154(T…
KO04212	Longevity regulating pathway - worm	Organismal Systems	Aging	61	0.35057	1.32725	0.0843137	0.661206	ENSSSCG00000000084(ATF4);ENSSSCG00000000541(FAR2);ENSSSCG00000000645(GABARAPL1);ENSSSCG00000000746(WASHC1);ENSSSCG00000000846(HCFC2);ENSSSCG00000001488(GCLC);ENSSSCG00000001556(MAPK14);ENSSSCG00000002143(PARP2);ENSSSCG00000002441(PPP4R3A);ENSSSCG00000002623(GSTA1);ENSSSCG00000002627(GSTA4);ENSSSCG00000002707(GABARAPL2);ENSSSCG00000002989(AKT2);ENSSSCG00000003395(PIK3CD);ENSSSCG00000003413(MTOR);E…
KO04624	Toll and Imd signaling pathway	Organismal Systems	Immune system	32	0.402582	1.32493	0.111111	0.646356	ENSSSCG00000000799(IRAK4);ENSSSCG00000000908(UBE2NL);ENSSSCG00000001556(MAPK14);ENSSSCG00000001952(NFKBIA);ENSSSCG00000003877(FAF1);ENSSSCG00000004037(MAP3K4);ENSSSCG00000004110(TAB2);ENSSSCG00000004151();ENSSSCG00000004334(MAP3K7);ENSSSCG00000004675(DUOX1);ENSSSCG00000004678(DUOX2);ENSSSCG00000007022(ANK1);ENSSSCG00000007030(IKBKB);ENSSSCG00000008388(REL);ENSSSCG00000009125();ENSSSCG00000009228(…
KO03010	Ribosome	Genetic Information Processing	Translation	135	0.308596	1.31797	0.0234657	0.650552	ENSSSCG00000000073();ENSSSCG00000001502(RPS18);ENSSSCG00000001543(RPL10A);ENSSSCG00000001638(MRPS10);ENSSSCG00000001658();ENSSSCG00000001692(MRPS18A);ENSSSCG00000001696();ENSSSCG00000002045();ENSSSCG00000002850();ENSSSCG00000003042();ENSSSCG00000003165(RPS11);ENSSSCG00000003495();ENSSSCG00000003930(RPS8);ENSSSCG00000004002(RPS5);ENSSSCG00000004047(MRPL18);ENSSSCG00000004054();ENSSSCG00000004177(R…
KO04144	Endocytosis	Cellular Processes	Transport and catabolism	202	0.289378	1.30891	0.0300885	0.66365	ENSSSCG00000000037(ARFGAP3);ENSSSCG00000000130(CYTH4);ENSSSCG00000000383();ENSSSCG00000000439(KIF5A);ENSSSCG00000000488(MDM2);ENSSSCG00000000746(WASHC1);ENSSSCG00000000748(IQSEC3);ENSSSCG00000000840(WASHC4);ENSSSCG00000001229();ENSSSCG00000001341();ENSSSCG00000001396();ENSSSCG00000001398();ENSSSCG00000001795(SH3GL3);ENSSSCG00000001912(PML);ENSSSCG00000002743(IST1);ENSSSCG00000003083(CBLC);ENSSSCG…
KO04931	Insulin resistance	Human Diseases	Endocrine and metabolic diseases	83	0.327152	1.29671	0.08	0.688744	ENSSSCG00000000006(PPARA);ENSSSCG00000000185(PRKAG1);ENSSSCG00000000577(GYS2);ENSSSCG00000000708(TNFRSF1A);ENSSSCG00000001404(TNF);ENSSSCG00000001952(NFKBIA);ENSSSCG00000002009(PCK2);ENSSSCG00000002989(AKT2);ENSSSCG00000003154(GYS1);ENSSSCG00000003211(NR1H2);ENSSSCG00000003395(PIK3CD);ENSSSCG00000003413(MTOR);ENSSSCG00000003558(RPS6KA1);ENSSSCG00000003909();ENSSSCG00000004022(RPS6KA2);ENSSSCG0000…
KO04621	NOD-like receptor signaling pathway	Organismal Systems	Immune system	123	0.309238	1.29321	0.0551724	0.680769	ENSSSCG00000000087(TAB1);ENSSSCG00000000144();ENSSSCG00000000396(STAT2);ENSSSCG00000000555(ITPR2);ENSSSCG00000000645(GABARAPL1);ENSSSCG00000000799(IRAK4);ENSSSCG00000001009(RIPK1);ENSSSCG00000001404(TNF);ENSSSCG00000001518(ITPR3);ENSSSCG00000001556(MAPK14);ENSSSCG00000001701(HSP90AB1);ENSSSCG00000001867(PSTPIP1);ENSSSCG00000001952(NFKBIA);ENSSSCG00000001987(RIPK3);ENSSSCG00000002002(IRF9);ENSSSCG…
KO04062	Chemokine signaling pathway	Organismal Systems	Immune system	131	0.305674	1.29142	0.0584192	0.666302	ENSSSCG00000000175(ADCY6);ENSSSCG00000000396(STAT2);ENSSSCG00000000682(GNB3);ENSSSCG00000001952(NFKBIA);ENSSSCG00000001988(ADCY4);ENSSSCG00000002821(CCL22);ENSSSCG00000002989(AKT2);ENSSSCG00000003035();ENSSSCG00000003395(PIK3CD);ENSSSCG00000003520(CDC42);ENSSSCG00000003578(FGR);ENSSSCG00000003909();ENSSSCG00000004387();ENSSSCG00000004622(GNB5);ENSSSCG00000004779(PLCB2);ENSSSCG00000004943(MAP2K1);…
KO04910	Insulin signaling pathway	Organismal Systems	Endocrine system	112	0.313978	1.2893	0.0842491	0.65436	ENSSSCG00000000185(PRKAG1);ENSSSCG00000000577(GYS2);ENSSSCG00000002009(PCK2);ENSSSCG00000002844(PHKB);ENSSSCG00000002989(AKT2);ENSSSCG00000003018(LIPE);ENSSSCG00000003154(GYS1);ENSSSCG00000003395(PIK3CD);ENSSSCG00000003413(MTOR);ENSSSCG00000003495();ENSSSCG00000003898(MKNK1);ENSSSCG00000003909();ENSSSCG00000004943(MAP2K1);ENSSSCG00000005015(SOS2);ENSSSCG00000005024(PYGL);ENSSSCG00000005169(RPS6);…
KO01522	Endocrine resistance	Human Diseases	Drug resistance	68	0.335356	1.28907	0.1	0.636056	ENSSSCG00000000175(ADCY6);ENSSSCG00000000272(SP1);ENSSSCG00000000488(MDM2);ENSSSCG00000000857(IGF1);ENSSSCG00000001440(NOTCH4);ENSSSCG00000001556(MAPK14);ENSSSCG00000001565(CDKN1A);ENSSSCG00000001988(ADCY4);ENSSSCG00000002383(FOS);ENSSSCG00000002555(JAG2);ENSSSCG00000002829(MMP2);ENSSSCG00000002987(DLL3);ENSSSCG00000002989(AKT2);ENSSSCG00000003395(PIK3CD);ENSSSCG00000003413(MTOR);ENSSSCG000000038…
KO05161	Hepatitis B	Human Diseases	Infectious diseases	134	0.299102	1.28723	0.0572917	0.625699	ENSSSCG00000000068(EP300);ENSSSCG00000000084(ATF4);ENSSSCG00000000087(TAB1);ENSSSCG00000000396(STAT2);ENSSSCG00000000769(BID);ENSSSCG00000000799(IRAK4);ENSSSCG00000000884(APAF1);ENSSSCG00000001404(TNF);ENSSSCG00000001430(ATF6B);ENSSSCG00000001556(MAPK14);ENSSSCG00000001565(CDKN1A);ENSSSCG00000001952(NFKBIA);ENSSSCG00000001986(NFATC4);ENSSSCG00000002313(SLC10A1);ENSSSCG00000002383(FOS);ENSSSCG0000…
KO05034	Alcoholism	Human Diseases	Substance dependence	105	0.311323	1.27773	0.0786106	0.642748	ENSSSCG00000000084(ATF4);ENSSSCG00000000614(GRIN2B);ENSSSCG00000000682(GNB3);ENSSSCG00000000971(HDAC10);ENSSSCG00000001105();ENSSSCG00000001430(ATF6B);ENSSSCG00000001700(SLC29A1);ENSSSCG00000003133(GRIN2D);ENSSSCG00000003613(HDAC1);ENSSSCG00000004432(HDAC2);ENSSSCG00000004622(GNB5);ENSSSCG00000004943(MAP2K1);ENSSSCG00000005015(SOS2);ENSSSCG00000005318(CREB3);ENSSSCG00000005400(GRIN3A);ENSSSCG0000…
KO00514	Other types of O-glycan biosynthesis	Metabolism	Glycan biosynthesis and metabolism	34	0.387946	1.27701	0.128846	0.628181	ENSSSCG00000000718();ENSSSCG00000002306(GALNT16);ENSSSCG00000002397(POMT2);ENSSSCG00000003234();ENSSSCG00000003743(GALNT1);ENSSSCG00000005379(GALNT12);ENSSSCG00000005716(POMT1);ENSSSCG00000006360(B4GALT3);ENSSSCG00000007244(POFUT1);ENSSSCG00000007572(LFNG);ENSSSCG00000008141(ST6GAL2);ENSSSCG00000008524(GALNT14);ENSSSCG00000009335(B3GLCT);ENSSSCG00000009705(GALNT7);ENSSSCG00000009738(GALNT9);ENSSS…
KO04620	Toll-like receptor signaling pathway	Organismal Systems	Immune system	78	0.326871	1.27228	0.105802	0.628084	ENSSSCG00000000087(TAB1);ENSSSCG00000000799(IRAK4);ENSSSCG00000001009(RIPK1);ENSSSCG00000001404(TNF);ENSSSCG00000001556(MAPK14);ENSSSCG00000001952(NFKBIA);ENSSSCG00000002383(FOS);ENSSSCG00000002525(TRAF3);ENSSSCG00000002989(AKT2);ENSSSCG00000003178(IRF3);ENSSSCG00000003395(PIK3CD);ENSSSCG00000003909();ENSSSCG00000004110(TAB2);ENSSSCG00000004334(MAP3K7);ENSSSCG00000004943(MAP2K1);ENSSSCG0000000515…
KO04664	Fc epsilon RI signaling pathway	Organismal Systems	Immune system	57	0.345513	1.26693	0.134935	0.631827	ENSSSCG00000001404(TNF);ENSSSCG00000001556(MAPK14);ENSSSCG00000002688(PLCG2);ENSSSCG00000002989(AKT2);ENSSSCG00000003395(PIK3CD);ENSSSCG00000003909();ENSSSCG00000004421(FYN);ENSSSCG00000004732(PLA2G4F);ENSSSCG00000004733(PLA2G4D);ENSSSCG00000004737(PLA2G4B);ENSSSCG00000004943(MAP2K1);ENSSSCG00000005015(SOS2);ENSSSCG00000005743(VAV2);ENSSSCG00000006250(LYN);ENSSSCG00000006357(FCER1G);ENSSSCG000000…
KO05210	Colorectal cancer	Human Diseases	Cancers	77	0.321217	1.26563	0.110108	0.620851	ENSSSCG00000001516();ENSSSCG00000001565(CDKN1A);ENSSSCG00000002383(FOS);ENSSSCG00000002385(TGFB3);ENSSSCG00000002989(AKT2);ENSSSCG00000003017(TGFB1);ENSSSCG00000003112();ENSSSCG00000003395(PIK3CD);ENSSSCG00000003413(MTOR);ENSSSCG00000003460(CASP9);ENSSSCG00000003909();ENSSSCG00000004505(SMAD2);ENSSSCG00000004524(SMAD4);ENSSSCG00000004943(MAP2K1);ENSSSCG00000004952(SMAD3);ENSSSCG00000005015(SOS2);…
KO04726	Serotonergic synapse	Organismal Systems	Nervous system	54	0.346066	1.26461	0.130189	0.608928	ENSSSCG00000000046(CYP2D6);ENSSSCG00000000555(ITPR2);ENSSSCG00000000682(GNB3);ENSSSCG00000001518(ITPR3);ENSSSCG00000003256(PRKCG);ENSSSCG00000003825(CYP2J34);ENSSSCG00000004475(HTR1B);ENSSSCG00000004622(GNB5);ENSSSCG00000004732(PLA2G4F);ENSSSCG00000004733(PLA2G4D);ENSSSCG00000004737(PLA2G4B);ENSSSCG00000004779(PLCB2);ENSSSCG00000004943(MAP2K1);ENSSSCG00000005533(PTGS1);ENSSSCG00000006393(KCNJ9);E…
KO04728	Dopaminergic synapse	Organismal Systems	Nervous system	79	0.319804	1.26062	0.113514	0.609313	ENSSSCG00000000084(ATF4);ENSSSCG00000000439(KIF5A);ENSSSCG00000000555(ITPR2);ENSSSCG00000000614(GRIN2B);ENSSSCG00000000682(GNB3);ENSSSCG00000001430(ATF6B);ENSSSCG00000001518(ITPR3);ENSSSCG00000001556(MAPK14);ENSSSCG00000001654(PPP2R5D);ENSSSCG00000002383(FOS);ENSSSCG00000002540(PPP2R5C);ENSSSCG00000002989(AKT2);ENSSSCG00000003035();ENSSSCG00000003256(PRKCG);ENSSSCG00000004622(GNB5);ENSSSCG0000000…
KO04935	Growth hormone synthesis, secretion and action	Organismal Systems	Endocrine system	85	0.316917	1.25663	0.106618	0.608842	ENSSSCG00000000068(EP300);ENSSSCG00000000084(ATF4);ENSSSCG00000000175(ADCY6);ENSSSCG00000000555(ITPR2);ENSSSCG00000000857(IGF1);ENSSSCG00000001430(ATF6B);ENSSSCG00000001518(ITPR3);ENSSSCG00000001556(MAPK14);ENSSSCG00000001612();ENSSSCG00000001938(SSTR1);ENSSSCG00000001988(ADCY4);ENSSSCG00000002383(FOS);ENSSSCG00000002688(PLCG2);ENSSSCG00000002989(AKT2);ENSSSCG00000003256(PRKCG);ENSSSCG00000003395…
KO00240	Pyrimidine metabolism	Metabolism	Nucleotide metabolism	41	0.365458	1.25456	0.137597	0.602429	ENSSSCG00000002135(PNP);ENSSSCG00000002355(ENTPD5);ENSSSCG00000002746(DHODH);ENSSSCG00000003662(NT5C1A);ENSSSCG00000003885(CMPK1);ENSSSCG00000003973(CTPS1);ENSSSCG00000004193(ENPP1);ENSSSCG00000004291(NT5E);ENSSSCG00000004410();ENSSSCG00000005717(UCK1);ENSSSCG00000005852(ENTPD8);ENSSSCG00000006040(DPYS);ENSSSCG00000006294(NME7);ENSSSCG00000006878(DPYD);ENSSSCG00000007795(DCTPP1);ENSSSCG0000000798…
KO04261	Adrenergic signaling in cardiomyocytes	Organismal Systems	Circulatory system	81	0.313132	1.25216	0.106542	0.597825	ENSSSCG00000000084(ATF4);ENSSSCG00000000175(ADCY6);ENSSSCG00000000298();ENSSSCG00000001430(ATF6B);ENSSSCG00000001556(MAPK14);ENSSSCG00000001654(PPP2R5D);ENSSSCG00000001988(ADCY4);ENSSSCG00000002029(MYH7);ENSSSCG00000002315(SLC8A3);ENSSSCG00000002540(PPP2R5C);ENSSSCG00000002989(AKT2);ENSSSCG00000003045();ENSSSCG00000003255(CACNG8);ENSSSCG00000003257(CACNG6);ENSSSCG00000003569(SLC9A1);ENSSSCG000000…
KO05225	Hepatocellular carcinoma	Human Diseases	Cancers	114	0.296713	1.24904	0.0980736	0.595448	ENSSSCG00000000182(WNT10B);ENSSSCG00000000183(WNT1);ENSSSCG00000000215(SMARCD1);ENSSSCG00000000382();ENSSSCG00000000625(LRP6);ENSSSCG00000000759(WNT5B);ENSSSCG00000000843(TXNRD1);ENSSSCG00000001516();ENSSSCG00000001565(CDKN1A);ENSSSCG00000002333(DPF3);ENSSSCG00000002385(TGFB3);ENSSSCG00000002623(GSTA1);ENSSSCG00000002627(GSTA4);ENSSSCG00000002688(PLCG2);ENSSSCG00000002754(NQO1);ENSSSCG00000002989…
KO04136	Autophagy - other eukaryotes	Cellular Processes	Transport and catabolism	29	0.393265	1.24681	0.177481	0.588752	ENSSSCG00000000645(GABARAPL1);ENSSSCG00000002502(ATG2B);ENSSSCG00000002707(GABARAPL2);ENSSSCG00000003413(MTOR);ENSSSCG00000003749(PIK3C3);ENSSSCG00000003816(ATG4C);ENSSSCG00000004370(ATG5);ENSSSCG00000004396();ENSSSCG00000007580(WIPI2);ENSSSCG00000008044(MLST8);ENSSSCG00000010868(BECN2);ENSSSCG00000011575(ATG7);ENSSSCG00000011930(ATG3);ENSSSCG00000012382();ENSSSCG00000012569(ATG4A);ENSSSCG0000001…
KO04115	p53 signaling pathway	Cellular Processes	Cell growth and death	60	0.330699	1.24586	0.122083	0.57975	ENSSSCG00000000002();ENSSSCG00000000488(MDM2);ENSSSCG00000000769(BID);ENSSSCG00000000857(IGF1);ENSSSCG00000000884(APAF1);ENSSSCG00000001565(CDKN1A);ENSSSCG00000002855();ENSSSCG00000003112();ENSSSCG00000003460(CASP9);ENSSSCG00000004390(SESN1);ENSSSCG00000004588(CCNB2);ENSSSCG00000004789(THBS1);ENSSSCG00000004894(SERPINB5);ENSSSCG00000005134(P14ARF);ENSSSCG00000006095(CCNE2);ENSSSCG00000006280(GORA…
KO04926	Relaxin signaling pathway	Organismal Systems	Endocrine system	81	0.316248	1.24245	0.108696	0.57907	ENSSSCG00000000084(ATF4);ENSSSCG00000000175(ADCY6);ENSSSCG00000000682(GNB3);ENSSSCG00000001430(ATF6B);ENSSSCG00000001556(MAPK14);ENSSSCG00000001695(VEGFA);ENSSSCG00000001952(NFKBIA);ENSSSCG00000001988(ADCY4);ENSSSCG00000002383(FOS);ENSSSCG00000002829(MMP2);ENSSSCG00000002989(AKT2);ENSSSCG00000003017(TGFB1);ENSSSCG00000003395(PIK3CD);ENSSSCG00000003909();ENSSSCG00000004505(SMAD2);ENSSSCG0000000462…
KO04915	Estrogen signaling pathway	Organismal Systems	Endocrine system	79	0.319734	1.23793	0.126923	0.582627	ENSSSCG00000000084(ATF4);ENSSSCG00000000175(ADCY6);ENSSSCG00000000253(KRT18);ENSSSCG00000000272(SP1);ENSSSCG00000000555(ITPR2);ENSSSCG00000000743(FKBP4);ENSSSCG00000000849(HSP90B1);ENSSSCG00000001242(GABBR1);ENSSSCG00000001430(ATF6B);ENSSSCG00000001518(ITPR3);ENSSSCG00000001549(FKBP5);ENSSSCG00000001701(HSP90AB1);ENSSSCG00000001988(ADCY4);ENSSSCG00000002383(FOS);ENSSSCG00000002535(HSP90AA1);ENSSS…
KO04630	Jak-STAT signaling pathway	Environmental Information Processing	Signal transduction	99	0.30436	1.2372	0.126984	0.57367	ENSSSCG00000000068(EP300);ENSSSCG00000000136(CSF2RB);ENSSSCG00000000396(STAT2);ENSSSCG00000000482(IL22);ENSSSCG00000001565(CDKN1A);ENSSSCG00000001573(PIM1);ENSSSCG00000002002(IRF9);ENSSSCG00000002989(AKT2);ENSSSCG00000003395(PIK3CD);ENSSSCG00000003413(MTOR);ENSSSCG00000003799(IL12RB2);ENSSSCG00000003801(IL23R);ENSSSCG00000003809(JAK1);ENSSSCG00000003909();ENSSSCG00000004156(IFNGR1);ENSSSCG0000000…
KO04371	Apelin signaling pathway	Environmental Information Processing	Signal transduction	91	0.305292	1.234	0.12807	0.573903	ENSSSCG00000000175(ADCY6);ENSSSCG00000000185(PRKAG1);ENSSSCG00000000555(ITPR2);ENSSSCG00000000645(GABARAPL1);ENSSSCG00000000682(GNB3);ENSSSCG00000001518(ITPR3);ENSSSCG00000001612();ENSSSCG00000001844(PLIN1);ENSSSCG00000001988(ADCY4);ENSSSCG00000002315(SLC8A3);ENSSSCG00000002707(GABARAPL2);ENSSSCG00000002989(AKT2);ENSSSCG00000003018(LIPE);ENSSSCG00000003183(RRAS);ENSSSCG00000003413(MTOR);ENSSSCG00…
KO05226	Gastric cancer	Human Diseases	Cancers	82	0.313268	1.22566	0.134725	0.590508	ENSSSCG00000000182(WNT10B);ENSSSCG00000000183(WNT1);ENSSSCG00000000625(LRP6);ENSSSCG00000000759(WNT5B);ENSSSCG00000001474(RXRB);ENSSSCG00000001516();ENSSSCG00000001565(CDKN1A);ENSSSCG00000002385(TGFB3);ENSSSCG00000002855();ENSSSCG00000002989(AKT2);ENSSSCG00000003017(TGFB1);ENSSSCG00000003140(FGF21);ENSSSCG00000003342(DVL1);ENSSSCG00000003395(PIK3CD);ENSSSCG00000003413(MTOR);ENSSSCG00000003521();E…
KO04625	C-type lectin receptor signaling pathway	Organismal Systems	Immune system	86	0.308799	1.22525	0.137432	0.580935	ENSSSCG00000000396(STAT2);ENSSSCG00000000488(MDM2);ENSSSCG00000000555(ITPR2);ENSSSCG00000000648(CLEC7A);ENSSSCG00000000650(CLEC1B);ENSSSCG00000001404(TNF);ENSSSCG00000001518(ITPR3);ENSSSCG00000001556(MAPK14);ENSSSCG00000001952(NFKBIA);ENSSSCG00000001986(NFATC4);ENSSSCG00000002002(IRF9);ENSSSCG00000002688(PLCG2);ENSSSCG00000002821(CCL22);ENSSSCG00000002989(AKT2);ENSSSCG00000003183(RRAS);ENSSSCG000…
KO04914	Progesterone-mediated oocyte maturation	Organismal Systems	Endocrine system	73	0.318389	1.223	0.145946	0.577312	ENSSSCG00000000175(ADCY6);ENSSSCG00000000857(IGF1);ENSSSCG00000001556(MAPK14);ENSSSCG00000001701(HSP90AB1);ENSSSCG00000001776();ENSSSCG00000001808(CPEB1);ENSSSCG00000001988(ADCY4);ENSSSCG00000002535(HSP90AA1);ENSSSCG00000002989(AKT2);ENSSSCG00000003395(PIK3CD);ENSSSCG00000003419(MAD2L2);ENSSSCG00000003558(RPS6KA1);ENSSSCG00000003909();ENSSSCG00000004022(RPS6KA2);ENSSSCG00000004588(CCNB2);ENSSSCG0…
KO00270	Cysteine and methionine metabolism	Metabolism	Amino acid metabolism	38	0.359283	1.2121	0.176471	0.602977	ENSSSCG00000000133(TST);ENSSSCG00000000576();ENSSSCG00000001488(GCLC);ENSSSCG00000002736(TAT);ENSSSCG00000003139(BCAT2);ENSSSCG00000003192(IL4I1);ENSSSCG00000003789(CTH);ENSSSCG00000004392(AMD1);ENSSSCG00000005135();ENSSSCG00000005287(PSAT1);ENSSSCG00000005663();ENSSSCG00000006717(PHGDH);ENSSSCG00000006816(AHCYL1);ENSSSCG00000006925(KYAT3);ENSSSCG00000007252(DNMT3B);ENSSSCG00000007278(AHCY);ENSSS…
KO04929	GnRH secretion	Organismal Systems	Endocrine system	39	0.353427	1.20554	0.195171	0.614183	ENSSSCG00000000082(CACNA1I);ENSSSCG00000000555(ITPR2);ENSSSCG00000001242(GABBR1);ENSSSCG00000001518(ITPR3);ENSSSCG00000002989(AKT2);ENSSSCG00000003069(KCNN4);ENSSSCG00000003256(PRKCG);ENSSSCG00000003395(PIK3CD);ENSSSCG00000003909();ENSSSCG00000004779(PLCB2);ENSSSCG00000004943(MAP2K1);ENSSSCG00000005109(ESR2);ENSSSCG00000006393(KCNJ9);ENSSSCG00000006518(HCN3);ENSSSCG00000006542(KCNN3);ENSSSCG00000…
KO00591	Linoleic acid metabolism	Metabolism	Lipid metabolism	10	0.494381	1.20498	0.223735	0.605432	ENSSSCG00000000110(PLA2G6);ENSSSCG00000001901(CYP1A2);ENSSSCG00000003494(PLA2G2A);ENSSSCG00000003499();ENSSSCG00000003825(CYP2J34);ENSSSCG00000004732(PLA2G4F);ENSSSCG00000004733(PLA2G4D);ENSSSCG00000004737(PLA2G4B);ENSSSCG00000010023(PLA2G3);ENSSSCG00000010291(PLA2G12B);ENSSSCG00000010546();ENSSSCG00000010780(CYP2E1);ENSSSCG00000017923(ALOX15);ENSSSCG00000023320(CYP3A29);ENSSSCG00000023351(PLA2G4…
KO04140	Autophagy - animal	Cellular Processes	Transport and catabolism	129	0.284519	1.2004	0.124126	0.609379	ENSSSCG00000000645(GABARAPL1);ENSSSCG00000002337(ZFYVE1);ENSSSCG00000002502(ATG2B);ENSSSCG00000002707(GABARAPL2);ENSSSCG00000002989(AKT2);ENSSSCG00000003183(RRAS);ENSSSCG00000003194(AKT1S1);ENSSSCG00000003395(PIK3CD);ENSSSCG00000003413(MTOR);ENSSSCG00000003648(RRAGC);ENSSSCG00000003749(PIK3C3);ENSSSCG00000003816(ATG4C);ENSSSCG00000003909();ENSSSCG00000004318(RRAGD);ENSSSCG00000004334(MAP3K7);ENSS…
KO00500	Starch and sucrose metabolism	Metabolism	Carbohydrate metabolism	21	0.397761	1.18619	0.242126	0.644081	ENSSSCG00000000577(GYS2);ENSSSCG00000002873(GPI);ENSSSCG00000003154(GYS1);ENSSSCG00000003812(PGM1);ENSSSCG00000004193(ENPP1);ENSSSCG00000004729();ENSSSCG00000005024(PYGL);ENSSSCG00000006872(AGL);ENSSSCG00000008261(HK2);ENSSSCG00000008368(UGP2);ENSSSCG00000008754(GBA3);ENSSSCG00000008773(PGM2);ENSSSCG00000010252(HKDC1);ENSSSCG00000010253(HK1);ENSSSCG00000011698(GYG1);ENSSSCG00000011735(SI);ENSSSCG…
KO05017	Spinocerebellar ataxia	Human Diseases	Neurodegenerative disease	68	0.309673	1.18321	0.19403	0.64422	ENSSSCG00000000272(SP1);ENSSSCG00000000555(ITPR2);ENSSSCG00000000614(GRIN2B);ENSSSCG00000001065(ATXN1);ENSSSCG00000001518(ITPR3);ENSSSCG00000001611(NFYA);ENSSSCG00000002446();ENSSSCG00000002502(ATG2B);ENSSSCG00000002989(AKT2);ENSSSCG00000003030(CIC);ENSSSCG00000003133(GRIN2D);ENSSSCG00000003214(KCNC3);ENSSSCG00000003256(PRKCG);ENSSSCG00000003395(PIK3CD);ENSSSCG00000003413(MTOR);ENSSSCG00000003591…
KO04723	Retrograde endocannabinoid signaling	Organismal Systems	Nervous system	77	0.297384	1.18224	0.178082	0.636983	ENSSSCG00000000045(NDUFA6);ENSSSCG00000000175(ADCY6);ENSSSCG00000000555(ITPR2);ENSSSCG00000000682(GNB3);ENSSSCG00000000719(NDUFA9);ENSSSCG00000000905();ENSSSCG00000001518(ITPR3);ENSSSCG00000001556(MAPK14);ENSSSCG00000001790();ENSSSCG00000001988(ADCY4);ENSSSCG00000002449(NDUFB1);ENSSSCG00000003170(SLC17A7);ENSSSCG00000003256(PRKCG);ENSSSCG00000003261();ENSSSCG00000003653(NDUFS5);ENSSSCG00000003901…
KO04361	Axon regeneration	Organismal Systems	Development and regeneration	72	0.30277	1.17431	0.188406	0.652865	ENSSSCG00000000370();ENSSSCG00000000702(ZNF384);ENSSSCG00000001556(MAPK14);ENSSSCG00000002329(MAP3K9);ENSSSCG00000002340(PSEN1);ENSSSCG00000003395(PIK3CD);ENSSSCG00000003413(MTOR);ENSSSCG00000003630(AGO1);ENSSSCG00000003901(FAAH);ENSSSCG00000003931(KIF2C);ENSSSCG00000004387();ENSSSCG00000004595(ADAM10);ENSSSCG00000004779(PLCB2);ENSSSCG00000005096(HIF1A);ENSSSCG00000005935(AGO2);ENSSSCG00000006088…
KO04750	Inflammatory mediator regulation of TRP channels	Organismal Systems	Sensory system	61	0.319001	1.16345	0.221811	0.678568	ENSSSCG00000000110(PLA2G6);ENSSSCG00000000175(ADCY6);ENSSSCG00000000216(ASIC1);ENSSSCG00000000555(ITPR2);ENSSSCG00000000857(IGF1);ENSSSCG00000001518(ITPR3);ENSSSCG00000001556(MAPK14);ENSSSCG00000001988(ADCY4);ENSSSCG00000002688(PLCG2);ENSSSCG00000003256(PRKCG);ENSSSCG00000003395(PIK3CD);ENSSSCG00000003754();ENSSSCG00000003825(CYP2J34);ENSSSCG00000003889();ENSSSCG00000003891(CYP4A24);ENSSSCG000000…
KO00564	Glycerophospholipid metabolism	Metabolism	Lipid metabolism	68	0.302667	1.15789	0.220036	0.687562	ENSSSCG00000000110(PLA2G6);ENSSSCG00000000214(GPD1);ENSSSCG00000000370();ENSSSCG00000000864(CHPT1);ENSSSCG00000001078(MBOAT1);ENSSSCG00000001435(AGPAT1);ENSSSCG00000002235(LPCAT4);ENSSSCG00000002554(PLD4);ENSSSCG00000002828(LPCAT2);ENSSSCG00000003267(MBOAT7);ENSSSCG00000003494(PLA2G2A);ENSSSCG00000003499();ENSSSCG00000003839();ENSSSCG00000004033(AGPAT4);ENSSSCG00000004243();ENSSSCG00000004732(PLA…
KO01212	Fatty acid metabolism	Metabolism	Global and overview maps	47	0.320237	1.15481	0.241509	0.687885	ENSSSCG00000000031(MCAT);ENSSSCG00000001045(ELOVL2);ENSSSCG00000001433();ENSSSCG00000001476(HSD17B8);ENSSSCG00000001760(ACSBG1);ENSSSCG00000003776(ACADM);ENSSSCG00000003851(CPT2);ENSSSCG00000004049(ACAT2);ENSSSCG00000004510(ACAA2);ENSSSCG00000004935(HACD3);ENSSSCG00000005164(HACD4);ENSSSCG00000008569(HADHB);ENSSSCG00000008571(HADHA);ENSSSCG00000008724(ACOX3);ENSSSCG00000009150(HADH);ENSSSCG000000…
KO04071	Sphingolipid signaling pathway	Environmental Information Processing	Signal transduction	96	0.281725	1.152	0.197782	0.687174	ENSSSCG00000000708(TNFRSF1A);ENSSSCG00000000769(BID);ENSSSCG00000001404(TNF);ENSSSCG00000001556(MAPK14);ENSSSCG00000001654(PPP2R5D);ENSSSCG00000002404(SPTLC2);ENSSSCG00000002512(DEGS2);ENSSSCG00000002540(PPP2R5C);ENSSSCG00000002989(AKT2);ENSSSCG00000003256(PRKCG);ENSSSCG00000003395(PIK3CD);ENSSSCG00000003909();ENSSSCG00000004408(SMPD2);ENSSSCG00000004421(FYN);ENSSSCG00000004779(PLCB2);ENSSSCG0000…
KO04152	AMPK signaling pathway	Environmental Information Processing	Signal transduction	93	0.284773	1.14406	0.244248	0.704263	ENSSSCG00000000185(PRKAG1);ENSSSCG00000000577(GYS2);ENSSSCG00000000757(ADIPOR2);ENSSSCG00000000857(IGF1);ENSSSCG00000001654(PPP2R5D);ENSSSCG00000002009(PCK2);ENSSSCG00000002540(PPP2R5C);ENSSSCG00000002989(AKT2);ENSSSCG00000003018(LIPE);ENSSSCG00000003154(GYS1);ENSSSCG00000003194(AKT1S1);ENSSSCG00000003395(PIK3CD);ENSSSCG00000003413(MTOR);ENSSSCG00000003909();ENSSSCG00000004334(MAP3K7);ENSSSCG0000…
KO00562	Inositol phosphate metabolism	Metabolism	Carbohydrate metabolism	62	0.302814	1.14234	0.26306	0.700004	ENSSSCG00000000436(PIP4K2C);ENSSSCG00000000590(PLCZ1);ENSSSCG00000000591(PIK3C2G);ENSSSCG00000000685(TPI1);ENSSSCG00000002357(ALDH6A1);ENSSSCG00000002457(ITPK1);ENSSSCG00000002688(PLCG2);ENSSSCG00000003000();ENSSSCG00000003395(PIK3CD);ENSSSCG00000003642(INPP5B);ENSSSCG00000003749(PIK3C3);ENSSSCG00000004405(FIG4);ENSSSCG00000004779(PLCB2);ENSSSCG00000005629(PIP5KL1);ENSSSCG00000006626(PI4KB);ENSSS…
KO04912	GnRH signaling pathway	Organismal Systems	Endocrine system	62	0.302767	1.13537	0.237288	0.714919	ENSSSCG00000000084(ATF4);ENSSSCG00000000175(ADCY6);ENSSSCG00000000555(ITPR2);ENSSSCG00000001518(ITPR3);ENSSSCG00000001556(MAPK14);ENSSSCG00000001988(ADCY4);ENSSSCG00000002039(MMP14);ENSSSCG00000002829(MMP2);ENSSSCG00000003520(CDC42);ENSSSCG00000004037(MAP3K4);ENSSSCG00000004732(PLA2G4F);ENSSSCG00000004733(PLA2G4D);ENSSSCG00000004737(PLA2G4B);ENSSSCG00000004779(PLCB2);ENSSSCG00000004943(MAP2K1);EN…
KO00260	Glycine, serine and threonine metabolism	Metabolism	Amino acid metabolism	23	0.3759	1.13184	0.290514	0.717734	ENSSSCG00000003789(CTH);ENSSSCG00000004672(GATM);ENSSSCG00000005199(GLDC);ENSSSCG00000005287(PSAT1);ENSSSCG00000005349(GRHPR);ENSSSCG00000005740(SARDH);ENSSSCG00000006717(PHGDH);ENSSSCG00000007748(PSPH);ENSSSCG00000009870(SDSL);ENSSSCG00000009942(DAO);ENSSSCG00000010517(PGAM1);ENSSSCG00000011432(GLYCTK);ENSSSCG00000011437(ALAS1);ENSSSCG00000011456(CHDH);ENSSSCG00000012257();ENSSSCG00000012347(ALA…
KO04978	Mineral absorption	Organismal Systems	Digestive system	27	0.350984	1.1294	0.28757	0.716624	ENSSSCG00000002315(SLC8A3);ENSSSCG00000003045();ENSSSCG00000003153(FTL);ENSSSCG00000004636(TRPM7);ENSSSCG00000005269(TRPM6);ENSSSCG00000005905(SLC39A4);ENSSSCG00000006296(ATP1B1);ENSSSCG00000006391(ATP1A4);ENSSSCG00000006740(ATP1A1);ENSSSCG00000007942(HMOX2);ENSSSCG00000008758(SLC34A2);ENSSSCG00000010036(SLC5A1);ENSSSCG00000011361(SLC26A6);ENSSSCG00000011639(SRPRB);ENSSSCG00000011640(TF);ENSSSCG0…
KO04610	Complement and coagulation cascades	Organismal Systems	Immune system	45	0.318824	1.12316	0.283757	0.728051	ENSSSCG00000000660(A2M);ENSSSCG00000000712(VWF);ENSSSCG00000001422(C2);ENSSSCG00000001427(C4A);ENSSSCG00000002476(SERPINA1);ENSSSCG00000002481(SERPINA5);ENSSSCG00000003410(MASP2);ENSSSCG00000003524(C1QA);ENSSSCG00000003834(C8B);ENSSSCG00000003835(C8A);ENSSSCG00000004038(PLG);ENSSSCG00000004890(SERPINB2);ENSSSCG00000005512(C5);ENSSSCG00000005840(C8G);ENSSSCG00000006289(F5);ENSSSCG00000007032(PLAT)…
KO04725	Cholinergic synapse	Organismal Systems	Nervous system	62	0.299737	1.12315	0.262118	0.718229	ENSSSCG00000000084(ATF4);ENSSSCG00000000106(KCNJ4);ENSSSCG00000000175(ADCY6);ENSSSCG00000000555(ITPR2);ENSSSCG00000000682(GNB3);ENSSSCG00000001518(ITPR3);ENSSSCG00000001752(CHRNA3);ENSSSCG00000001988(ADCY4);ENSSSCG00000002383(FOS);ENSSSCG00000002989(AKT2);ENSSSCG00000003135(KCNJ14);ENSSSCG00000003256(PRKCG);ENSSSCG00000003395(PIK3CD);ENSSSCG00000003909();ENSSSCG00000003975(KCNQ4);ENSSSCG000000042…
KO05133	Pertussis	Human Diseases	Infectious diseases	60	0.300595	1.11773	0.264325	0.727229	ENSSSCG00000000293();ENSSSCG00000000799(IRAK4);ENSSSCG00000001404(TNF);ENSSSCG00000001422(C2);ENSSSCG00000001427(C4A);ENSSSCG00000001556(MAPK14);ENSSSCG00000001959(CFL2);ENSSSCG00000002383(FOS);ENSSSCG00000003178(IRF3);ENSSSCG00000003524(C1QA);ENSSSCG00000005503(TLR4);ENSSSCG00000005512(C5);ENSSSCG00000006175(LY96);ENSSSCG00000006824(GNAI3);ENSSSCG00000007754(ITGAM);ENSSSCG00000008087(IL1B2);ENSS…
KO05146	Amoebiasis	Human Diseases	Infectious diseases	64	0.299317	1.11689	0.280734	0.720956	ENSSSCG00000001404(TNF);ENSSSCG00000002294(ARG2);ENSSSCG00000002385(TGFB3);ENSSSCG00000002965();ENSSSCG00000003017(TGFB1);ENSSSCG00000003256(PRKCG);ENSSSCG00000003395(PIK3CD);ENSSSCG00000003709(LAMA3);ENSSSCG00000003834(C8B);ENSSSCG00000003835(C8A);ENSSSCG00000003909();ENSSSCG00000003914(PRDX1);ENSSSCG00000004195(ARG1);ENSSSCG00000004207();ENSSSCG00000004425(LAMA4);ENSSSCG00000004779(PLCB2);ENSSS…
KO04012	ErbB signaling pathway	Environmental Information Processing	Signal transduction	65	0.295458	1.1166	0.266667	0.712591	ENSSSCG00000001565(CDKN1A);ENSSSCG00000002688(PLCG2);ENSSSCG00000002989(AKT2);ENSSSCG00000003256(PRKCG);ENSSSCG00000003395(PIK3CD);ENSSSCG00000003413(MTOR);ENSSSCG00000003909();ENSSSCG00000004781(PAK6);ENSSSCG00000004943(MAP2K1);ENSSSCG00000005015(SOS2);ENSSSCG00000005706(ABL1);ENSSSCG00000005965(MYC);ENSSSCG00000006539(SHC1);ENSSSCG00000007061(PAK5);ENSSSCG00000007334(SRC);ENSSSCG00000007356(PLC…
KO05010	Alzheimer disease	Human Diseases	Neurodegenerative diseases	238	0.244655	1.11412	0.213355	0.711402	ENSSSCG00000000045(NDUFA6);ENSSSCG00000000084(ATF4);ENSSSCG00000000107();ENSSSCG00000000182(WNT10B);ENSSSCG00000000183(WNT1);ENSSSCG00000000190(TUBA1B);ENSSSCG00000000194();ENSSSCG00000000405();ENSSSCG00000000439(KIF5A);ENSSSCG00000000555(ITPR2);ENSSSCG00000000614(GRIN2B);ENSSSCG00000000625(LRP6);ENSSSCG00000000694(GAPDH);ENSSSCG00000000708(TNFRSF1A);ENSSSCG00000000719(NDUFA9);ENSSSCG00000000759(…
KO04972	Pancreatic secretion	Organismal Systems	Digestive system	48	0.314207	1.11282	0.287823	0.706846	ENSSSCG00000000175(ADCY6);ENSSSCG00000000555(ITPR2);ENSSSCG00000001518(ITPR3);ENSSSCG00000001988(ADCY4);ENSSSCG00000003045();ENSSSCG00000003256(PRKCG);ENSSSCG00000003459(CELA2A);ENSSSCG00000003494(PLA2G2A);ENSSSCG00000003499();ENSSSCG00000003569(SLC9A1);ENSSSCG00000004779(PLCB2);ENSSSCG00000006140(CA2);ENSSSCG00000006296(ATP1B1);ENSSSCG00000006391(ATP1A4);ENSSSCG00000006740(ATP1A1);ENSSSCG0000000…
KO05206	MicroRNAs in cancer	Human Diseases	Cancers	125	0.263265	1.11262	0.250435	0.698584	ENSSSCG00000000068(EP300);ENSSSCG00000000293();ENSSSCG00000000401();ENSSSCG00000000488(MDM2);ENSSSCG00000001440(NOTCH4);ENSSSCG00000001516();ENSSSCG00000001565(CDKN1A);ENSSSCG00000001573(PIM1);ENSSSCG00000001695(VEGFA);ENSSSCG00000002688(PLCG2);ENSSSCG00000002855();ENSSSCG00000003256(PRKCG);ENSSSCG00000003395(PIK3CD);ENSSSCG00000003413(MTOR);ENSSSCG00000003613(HDAC1);ENSSSCG00000003909();ENSSSCG0…
KO00062	Fatty acid elongation	Metabolism	Lipid metabolism	18	0.392898	1.10333	0.318008	0.721822	ENSSSCG00000001045(ELOVL2);ENSSSCG00000001433();ENSSSCG00000002349(ACOT4);ENSSSCG00000003377(ACOT7);ENSSSCG00000004510(ACAA2);ENSSSCG00000004935(HACD3);ENSSSCG00000005164(HACD4);ENSSSCG00000006614(THEM5);ENSSSCG00000008569(HADHB);ENSSSCG00000008571(HADHA);ENSSSCG00000009150(HADH);ENSSSCG00000010577(ELOVL3);ENSSSCG00000021739(HSD17B12);ENSSSCG00000024149(ELOVL5);ENSSSCG00000028080(ELOVL4);ENSSSCG0…
KO05165	Human papillomavirus infection	Human Diseases	Infectious diseases	212	0.243879	1.10138	0.244094	0.719196	ENSSSCG00000000068(EP300);ENSSSCG00000000182(WNT10B);ENSSSCG00000000183(WNT1);ENSSSCG00000000293();ENSSSCG00000000396(STAT2);ENSSSCG00000000488(MDM2);ENSSSCG00000000697();ENSSSCG00000000708(TNFRSF1A);ENSSSCG00000000712(VWF);ENSSSCG00000000759(WNT5B);ENSSSCG00000000767();ENSSSCG00000001088();ENSSSCG00000001229();ENSSSCG00000001341();ENSSSCG00000001396();ENSSSCG00000001398();ENSSSCG00000001401(ATP6…
KO04070	Phosphatidylinositol signaling system	Environmental Information Processing	Signal transduction	80	0.280881	1.10002	0.281739	0.714273	ENSSSCG00000000370();ENSSSCG00000000436(PIP4K2C);ENSSSCG00000000555(ITPR2);ENSSSCG00000000590(PLCZ1);ENSSSCG00000000591(PIK3C2G);ENSSSCG00000001518(ITPR3);ENSSSCG00000002457(ITPK1);ENSSSCG00000002688(PLCG2);ENSSSCG00000003000();ENSSSCG00000003256(PRKCG);ENSSSCG00000003395(PIK3CD);ENSSSCG00000003642(INPP5B);ENSSSCG00000003749(PIK3C3);ENSSSCG00000003909();ENSSSCG00000004704(PPIP5K1);ENSSSCG00000004…
KO04933	AGE-RAGE signaling pathway in diabetic complications	Human Diseases	Endocrine and metabolic diseases	73	0.282108	1.0977	0.295669	0.713285	ENSSSCG00000001404(TNF);ENSSSCG00000001437(AGER);ENSSSCG00000001556(MAPK14);ENSSSCG00000001573(PIM1);ENSSSCG00000001695(VEGFA);ENSSSCG00000002385(TGFB3);ENSSSCG00000002688(PLCG2);ENSSSCG00000002829(MMP2);ENSSSCG00000002989(AKT2);ENSSSCG00000003017(TGFB1);ENSSSCG00000003395(PIK3CD);ENSSSCG00000003520(CDC42);ENSSSCG00000003909();ENSSSCG00000004505(SMAD2);ENSSSCG00000004524(SMAD4);ENSSSCG00000004779…
KO00360	Phenylalanine metabolism	Metabolism	Amino acid metabolism	10	0.457353	1.09578	0.358566	0.711526	ENSSSCG00000000856(PAH);ENSSSCG00000002736(TAT);ENSSSCG00000003192(IL4I1);ENSSSCG00000004822(ALDH1A3);ENSSSCG00000009805(HPD);ENSSSCG00000010067(MIF);ENSSSCG00000010537(GOT1);ENSSSCG00000012257();ENSSSCG00000013150();ENSSSCG00000013976();ENSSSCG00000017383();ENSSSCG00000017384(AOC2);ENSSSCG00000018044(ALDH3A1);ENSSSCG00000022009(DDC);ENSSSCG00000023215(MAOB);ENSSSCG00000026349(ALDH3B2);ENSSSCG000…
KO05231	Choline metabolism in cancer	Human Diseases	Cancers	71	0.28507	1.09555	0.289048	0.704075	ENSSSCG00000000272(SP1);ENSSSCG00000000370();ENSSSCG00000000864(CHPT1);ENSSSCG00000001419(SLC44A4);ENSSSCG00000002383(FOS);ENSSSCG00000002989(AKT2);ENSSSCG00000003256(PRKCG);ENSSSCG00000003395(PIK3CD);ENSSSCG00000003413(MTOR);ENSSSCG00000003577(WASF2);ENSSSCG00000003777(SLC44A5);ENSSSCG00000003839();ENSSSCG00000003909();ENSSSCG00000004039(SLC22A3);ENSSSCG00000004040(SLC22A2);ENSSSCG00000004041(SL…
KO05410	Hypertrophic cardiomyopathy (HCM)	Human Diseases	Cardiovascular diseases	41	0.311488	1.08632	0.318702	0.725818	ENSSSCG00000000185(PRKAG1);ENSSSCG00000000293();ENSSSCG00000000857(IGF1);ENSSSCG00000001404(TNF);ENSSSCG00000002029(MYH7);ENSSSCG00000002315(SLC8A3);ENSSSCG00000002385(TGFB3);ENSSSCG00000003017(TGFB1);ENSSSCG00000003255(CACNG8);ENSSSCG00000003257(CACNG6);ENSSSCG00000004207();ENSSSCG00000004570(TPM1);ENSSSCG00000004803(ACTC1);ENSSSCG00000004961(ITGA11);ENSSSCG00000006496(LMNA);ENSSSCG00000006687(I…
KO01040	Biosynthesis of unsaturated fatty acids	Metabolism	Lipid metabolism	18	0.381402	1.08459	0.345114	0.723059	ENSSSCG00000001045(ELOVL2);ENSSSCG00000002349(ACOT4);ENSSSCG00000003377(ACOT7);ENSSSCG00000004935(HACD3);ENSSSCG00000005164(HACD4);ENSSSCG00000005398();ENSSSCG00000008724(ACOX3);ENSSSCG00000009245(SCD5);ENSSSCG00000010554(SCD);ENSSSCG00000010577(ELOVL3);ENSSSCG00000011250(ACAA1);ENSSSCG00000013072(FADS2);ENSSSCG00000017198(ACOX1);ENSSSCG00000021739(HSD17B12);ENSSSCG00000024015(FADS1);ENSSSCG00000…
KO04722	Neurotrophin signaling pathway	Organismal Systems	Nervous system	98	0.262405	1.08129	0.297989	0.725804	ENSSSCG00000000084(ATF4);ENSSSCG00000000160(PRDM4);ENSSSCG00000000475(IRAK3);ENSSSCG00000000493(FRS2);ENSSSCG00000000799(IRAK4);ENSSSCG00000001556(MAPK14);ENSSSCG00000001703(NFKBIE);ENSSSCG00000001952(NFKBIA);ENSSSCG00000002340(PSEN1);ENSSSCG00000002688(PLCG2);ENSSSCG00000002989(AKT2);ENSSSCG00000003160(NTF4);ENSSSCG00000003395(PIK3CD);ENSSSCG00000003520(CDC42);ENSSSCG00000003558(RPS6KA1);ENSSSCG…
KO04720	Long-term potentiation	Organismal Systems	Nervous system	44	0.306418	1.07534	0.321905	0.737388	ENSSSCG00000000068(EP300);ENSSSCG00000000084(ATF4);ENSSSCG00000000298();ENSSSCG00000000555(ITPR2);ENSSSCG00000000614(GRIN2B);ENSSSCG00000001518(ITPR3);ENSSSCG00000003133(GRIN2D);ENSSSCG00000003256(PRKCG);ENSSSCG00000003558(RPS6KA1);ENSSSCG00000004022(RPS6KA2);ENSSSCG00000004119(GRM1);ENSSSCG00000004779(PLCB2);ENSSSCG00000004943(MAP2K1);ENSSSCG00000006785(RAP1A);ENSSSCG00000007056(PLCB1);ENSSSCG00…
KO04010	MAPK signaling pathway	Environmental Information Processing	Signal transduction	197	0.237633	1.06988	0.299484	0.74785	ENSSSCG00000000082(CACNA1I);ENSSSCG00000000084(ATF4);ENSSSCG00000000087(TAB1);ENSSSCG00000000275();ENSSSCG00000000708(TNFRSF1A);ENSSSCG00000000799(IRAK4);ENSSSCG00000000857(IGF1);ENSSSCG00000001404(TNF);ENSSSCG00000001509(DAXX);ENSSSCG00000001556(MAPK14);ENSSSCG00000001661(SRF);ENSSSCG00000001695(VEGFA);ENSSSCG00000001771(RASGRF1);ENSSSCG00000002383(FOS);ENSSSCG00000002385(TGFB3);ENSSSCG000000029…
KO04657	IL-17 signaling pathway	Organismal Systems	Immune system	59	0.288953	1.06807	0.35436	0.74572	ENSSSCG00000000765(IL17RA);ENSSSCG00000000849(HSP90B1);ENSSSCG00000001404(TNF);ENSSSCG00000001556(MAPK14);ENSSSCG00000001701(HSP90AB1);ENSSSCG00000001748(IL17A);ENSSSCG00000001749(IL17F);ENSSSCG00000001952(NFKBIA);ENSSSCG00000002383(FOS);ENSSSCG00000002525(TRAF3);ENSSSCG00000002535(HSP90AA1);ENSSSCG00000004110(TAB2);ENSSSCG00000004154(TNFAIP3);ENSSSCG00000004334(MAP3K7);ENSSSCG00000004420(TRAF3IP…
KO04066	HIF-1 signaling pathway	Environmental Information Processing	Signal transduction	88	0.268543	1.06581	0.313869	0.744855	ENSSSCG00000000068(EP300);ENSSSCG00000000576();ENSSSCG00000000694(GAPDH);ENSSSCG00000000706(LTBR);ENSSSCG00000000857(IGF1);ENSSSCG00000001565(CDKN1A);ENSSSCG00000001695(VEGFA);ENSSSCG00000001738(PGK2);ENSSSCG00000001963(EGLN3);ENSSSCG00000002688(PLCG2);ENSSSCG00000002989(AKT2);ENSSSCG00000002995();ENSSSCG00000003256(PRKCG);ENSSSCG00000003395(PIK3CD);ENSSSCG00000003413(MTOR);ENSSSCG00000003431(NPP…
KO04917	Prolactin signaling pathway	Organismal Systems	Endocrine system	51	0.293961	1.06389	0.336976	0.742719	ENSSSCG00000001556(MAPK14);ENSSSCG00000002383(FOS);ENSSSCG00000002989(AKT2);ENSSSCG00000003395(PIK3CD);ENSSSCG00000003909();ENSSSCG00000004387();ENSSSCG00000004898(TNFRSF11A);ENSSSCG00000004943(MAP2K1);ENSSSCG00000005015(SOS2);ENSSSCG00000005109(ESR2);ENSSSCG00000005215(JAK2);ENSSSCG00000006539(SHC1);ENSSSCG00000007334(SRC);ENSSSCG00000008421();ENSSSCG00000008437(SOCS5);ENSSSCG00000008478(SOS1);E…
KO00010	Glycolysis / Gluconeogenesis	Metabolism	Carbohydrate metabolism	46	0.29503	1.06273	0.360748	0.738546	ENSSSCG00000000576();ENSSSCG00000000685(TPI1);ENSSSCG00000000694(GAPDH);ENSSSCG00000001738(PGK2);ENSSSCG00000001925(ADPGK);ENSSSCG00000002009(PCK2);ENSSSCG00000002873(GPI);ENSSSCG00000002888(GAPDHS);ENSSSCG00000003168(ALDH16A1);ENSSSCG00000003812(PGM1);ENSSSCG00000004822(ALDH1A3);ENSSSCG00000005361(ALDH1B1);ENSSSCG00000005519();ENSSSCG00000006324();ENSSSCG00000007133(ACSS1);ENSSSCG00000007286(ACS…
KO04921	Oxytocin signaling pathway	Organismal Systems	Endocrine system	92	0.260968	1.05651	0.339318	0.749676	ENSSSCG00000000106(KCNJ4);ENSSSCG00000000175(ADCY6);ENSSSCG00000000185(PRKAG1);ENSSSCG00000000555(ITPR2);ENSSSCG00000001518(ITPR3);ENSSSCG00000001565(CDKN1A);ENSSSCG00000001986(NFATC4);ENSSSCG00000001988(ADCY4);ENSSSCG00000002383(FOS);ENSSSCG00000003135(KCNJ14);ENSSSCG00000003255(CACNG8);ENSSSCG00000003256(PRKCG);ENSSSCG00000003257(CACNG6);ENSSSCG00000003431(NPPB);ENSSSCG00000004732(PLA2G4F);ENSS…
KO04666	Fc gamma R-mediated phagocytosis	Organismal Systems	Immune system	80	0.267199	1.05619	0.353818	0.743023	ENSSSCG00000000110(PLA2G6);ENSSSCG00000001959(CFL2);ENSSSCG00000002688(PLCG2);ENSSSCG00000002989(AKT2);ENSSSCG00000003256(PRKCG);ENSSSCG00000003395(PIK3CD);ENSSSCG00000003520(CDC42);ENSSSCG00000003577(WASF2);ENSSSCG00000003839();ENSSSCG00000003909();ENSSSCG00000004404();ENSSSCG00000004732(PLA2G4F);ENSSSCG00000004733(PLA2G4D);ENSSSCG00000004737(PLA2G4B);ENSSSCG00000004943(MAP2K1);ENSSSCG0000000501…
KO04146	Peroxisome	Cellular Processes	Transport and catabolism	65	0.275824	1.05494	0.354128	0.739374	ENSSSCG00000000072(SLC25A17);ENSSSCG00000000541(FAR2);ENSSSCG00000000781(ABCD2);ENSSSCG00000001000(ECI2);ENSSSCG00000001479(HMGCLL1);ENSSSCG00000001653(PEX6);ENSSSCG00000001852(IDH2);ENSSSCG00000002013(DHRS4);ENSSSCG00000002697(NUDT7);ENSSSCG00000003405(PEX14);ENSSSCG00000003914(PRDX1);ENSSSCG00000004134(PEX3);ENSSSCG00000004160(PEX7);ENSSSCG00000004401(DDO);ENSSSCG00000004643(SLC27A2);ENSSSCG000…
KO04114	Oocyte meiosis	Cellular Processes	Cell growth and death	91	0.258371	1.05088	0.330909	0.744237	ENSSSCG00000000175(ADCY6);ENSSSCG00000000265(ESPL1);ENSSSCG00000000555(ITPR2);ENSSSCG00000000590(PLCZ1);ENSSSCG00000000857(IGF1);ENSSSCG00000001518(ITPR3);ENSSSCG00000001556(MAPK14);ENSSSCG00000001654(PPP2R5D);ENSSSCG00000001776();ENSSSCG00000001808(CPEB1);ENSSSCG00000001988(ADCY4);ENSSSCG00000002001(REC8);ENSSSCG00000002540(PPP2R5C);ENSSSCG00000002855();ENSSSCG00000003419(MAD2L2);ENSSSCG00000003…
KO04977	Vitamin digestion and absorption	Organismal Systems	Digestive system	14	0.401163	1.04991	0.406308	0.739908	ENSSSCG00000004272(LMBRD1);ENSSSCG00000006290(SLC19A2);ENSSSCG00000007199(SLC52A3);ENSSSCG00000007874(ABCC1);ENSSSCG00000008550(SLC5A6);ENSSSCG00000008595(APOB);ENSSSCG00000008995(LRAT);ENSSSCG00000009759(SCARB1);ENSSSCG00000010011(TCN2);ENSSSCG00000010658(PNLIP);ENSSSCG00000011030(CUBN);ENSSSCG00000011193(BTD);ENSSSCG00000011663(RBP2);ENSSSCG00000012384(AWAT2);ENSSSCG00000013117(CBLIF);ENSSSCG00…
KO04120	Ubiquitin mediated proteolysis	Genetic Information Processing	Folding, sorting and degradation	120	0.25323	1.04917	0.353571	0.734507	ENSSSCG00000000488(MDM2);ENSSSCG00000000908(UBE2NL);ENSSSCG00000001657(CUL7);ENSSSCG00000001912(PML);ENSSSCG00000003083(CBLC);ENSSSCG00000003111(SAE1);ENSSSCG00000003334(UBE2J2);ENSSSCG00000003398(UBE4B);ENSSSCG00000003810(UBE2U);ENSSSCG00000003949(CDC20);ENSSSCG00000004032(PRKN);ENSSSCG00000004151();ENSSSCG00000004317(UBE2J1);ENSSSCG00000004561(HERC1);ENSSSCG00000004832(UBE3A);ENSSSCG00000004919…
KO04714	Thermogenesis	Organismal Systems	Environmental adaptation	182	0.2336	1.04633	0.348123	0.735915	ENSSSCG00000000045(NDUFA6);ENSSSCG00000000175(ADCY6);ENSSSCG00000000185(PRKAG1);ENSSSCG00000000215(SMARCD1);ENSSSCG00000000382();ENSSSCG00000000405();ENSSSCG00000000493(FRS2);ENSSSCG00000000719(NDUFA9);ENSSSCG00000000905();ENSSSCG00000001556(MAPK14);ENSSSCG00000001612();ENSSSCG00000001790();ENSSSCG00000001844(PLIN1);ENSSSCG00000001988(ADCY4);ENSSSCG00000002316(COX16);ENSSSCG00000002333(DPF3);ENSS…
KO04650	Natural killer cell mediated cytotoxicity	Organismal Systems	Immune system	80	0.265902	1.04481	0.369403	0.73343	ENSSSCG00000000642(KLRD1);ENSSSCG00000000769(BID);ENSSSCG00000001404(TNF);ENSSSCG00000001407();ENSSSCG00000001618();ENSSSCG00000001979();ENSSSCG00000002688(PLCG2);ENSSSCG00000002918();ENSSSCG00000002919(TYROBP);ENSSSCG00000003256(PRKCG);ENSSSCG00000003395(PIK3CD);ENSSSCG00000003608(LCK);ENSSSCG00000003909();ENSSSCG00000004096();ENSSSCG00000004156(IFNGR1);ENSSSCG00000004421(FYN);ENSSSCG00000004856…
KO04392	Hippo signaling pathway - multiple species	Environmental Information Processing	Signal transduction	15	0.383741	1.04298	0.36965	0.732181	ENSSSCG00000000107();ENSSSCG00000000736(TEAD4);ENSSSCG00000001544(TEAD3);ENSSSCG00000004017();ENSSSCG00000004106(LATS1);ENSSSCG00000005021(SAV1);ENSSSCG00000005027(FRMD6);ENSSSCG00000006074(STK3);ENSSSCG00000007464();ENSSSCG00000008942(MOB1B);ENSSSCG00000008952(RASSF6);ENSSSCG00000011313(LIMD1);ENSSSCG00000011407(RASSF1);ENSSSCG00000011704(WWTR1);ENSSSCG00000013399(TEAD1);ENSSSCG00000014878(PAK1)…
KO00900	Terpenoid backbone biosynthesis	Metabolism	Metabolism of terpenoids and polyketides	20	0.353653	1.04223	0.401109	0.727786	ENSSSCG00000002281();ENSSSCG00000003369(RPL22);ENSSSCG00000004049(ACAT2);ENSSSCG00000006512(FDPS);ENSSSCG00000006535(PMVK);ENSSSCG00000009931(MVK);ENSSSCG00000011061(PDSS1);ENSSSCG00000012927(RCE1);ENSSSCG00000014080(HMGCR);ENSSSCG00000016872(HMGCS1);ENSSSCG00000020885(NUS1);ENSSSCG00000026153(ACAT1);ENSSSCG00000027902(ZMPSTE24);ENSSSCG00000029066(IDI1);ENSSSCG00000029790(PCYOX1);ENSSSCG000000315…
KO00052	Galactose metabolism	Metabolism	Carbohydrate metabolism	23	0.331097	1.03625	0.398058	0.739329	ENSSSCG00000003812(PGM1);ENSSSCG00000004729();ENSSSCG00000005519();ENSSSCG00000008261(HK2);ENSSSCG00000008368(UGP2);ENSSSCG00000008486(GALM);ENSSSCG00000008773(PGM2);ENSSSCG00000010252(HKDC1);ENSSSCG00000010253(HK1);ENSSSCG00000010969(GALT);ENSSSCG00000011158(PFKP);ENSSSCG00000011735(SI);ENSSSCG00000014048(HK3);ENSSSCG00000015691();ENSSSCG00000015925(G6PC2);ENSSSCG00000016487(MGAM2);ENSSSCG000000…
KO05203	Viral carcinogenesis	Human Diseases	Cancers	161	0.238154	1.03597	0.400763	0.733343	ENSSSCG00000000068(EP300);ENSSSCG00000000084(ATF4);ENSSSCG00000000488(MDM2);ENSSSCG00000000697();ENSSSCG00000000706(LTBR);ENSSSCG00000000971(HDAC10);ENSSSCG00000001229();ENSSSCG00000001341();ENSSSCG00000001396();ENSSSCG00000001398();ENSSSCG00000001430(ATF6B);ENSSSCG00000001516();ENSSSCG00000001565(CDKN1A);ENSSSCG00000001661(SRF);ENSSSCG00000001952(NFKBIA);ENSSSCG00000002002(IRF9);ENSSSCG000000024…
KO05214	Glioma	Human Diseases	Cancers	56	0.282836	1.03031	0.384473	0.744147	ENSSSCG00000000488(MDM2);ENSSSCG00000000857(IGF1);ENSSSCG00000001516();ENSSSCG00000001565(CDKN1A);ENSSSCG00000002688(PLCG2);ENSSSCG00000002989(AKT2);ENSSSCG00000003256(PRKCG);ENSSSCG00000003395(PIK3CD);ENSSSCG00000003413(MTOR);ENSSSCG00000003909();ENSSSCG00000004943(MAP2K1);ENSSSCG00000005015(SOS2);ENSSSCG00000005134(P14ARF);ENSSSCG00000006539(SHC1);ENSSSCG00000007268(E2F1);ENSSSCG00000007356(PLC…
KO05220	Chronic myeloid leukemia	Human Diseases	Cancers	69	0.269398	1.02594	0.417883	0.750325	ENSSSCG00000000488(MDM2);ENSSSCG00000001516();ENSSSCG00000001565(CDKN1A);ENSSSCG00000001952(NFKBIA);ENSSSCG00000002385(TGFB3);ENSSSCG00000002989(AKT2);ENSSSCG00000003017(TGFB1);ENSSSCG00000003395(PIK3CD);ENSSSCG00000003613(HDAC1);ENSSSCG00000003909();ENSSSCG00000004432(HDAC2);ENSSSCG00000004524(SMAD4);ENSSSCG00000004943(MAP2K1);ENSSSCG00000004952(SMAD3);ENSSSCG00000005015(SOS2);ENSSSCG00000005134…
KO05213	Endometrial cancer	Human Diseases	Cancers	49	0.285159	1.02356	0.413127	0.751055	ENSSSCG00000001516();ENSSSCG00000001565(CDKN1A);ENSSSCG00000002989(AKT2);ENSSSCG00000003395(PIK3CD);ENSSSCG00000003460(CASP9);ENSSSCG00000003909();ENSSSCG00000004387();ENSSSCG00000004943(MAP2K1);ENSSSCG00000005015(SOS2);ENSSSCG00000005965(MYC);ENSSSCG00000008241();ENSSSCG00000008250();ENSSSCG00000008478(SOS1);ENSSSCG00000009134(EGF);ENSSSCG00000009148(LEF1);ENSSSCG00000010081(MAPK1);ENSSSCG000000…
KO04928	Parathyroid hormone synthesis, secretion and action	Organismal Systems	Endocrine system	72	0.267579	1.02096	0.411661	0.752026	ENSSSCG00000000084(ATF4);ENSSSCG00000000175(ADCY6);ENSSSCG00000000272(SP1);ENSSSCG00000000555(ITPR2);ENSSSCG00000000625(LRP6);ENSSSCG00000001430(ATF6B);ENSSSCG00000001474(RXRB);ENSSSCG00000001518(ITPR3);ENSSSCG00000001565(CDKN1A);ENSSSCG00000001710(RUNX2);ENSSSCG00000001988(ADCY4);ENSSSCG00000002039(MMP14);ENSSSCG00000002259();ENSSSCG00000002260();ENSSSCG00000002383(FOS);ENSSSCG00000002806(MMP15)…
KO04141	Protein processing in endoplasmic reticulum	Genetic Information Processing	Folding, sorting and degradation	142	0.240085	1.01692	0.403141	0.757745	ENSSSCG00000000084(ATF4);ENSSSCG00000000171(CKAP4);ENSSSCG00000000849(HSP90B1);ENSSSCG00000001022(SSR1);ENSSSCG00000001430(ATF6B);ENSSSCG00000001436(RNF5);ENSSSCG00000001516();ENSSSCG00000001701(HSP90AB1);ENSSSCG00000001899(LMAN1L);ENSSSCG00000001934(SEC23A);ENSSSCG00000002050(DAD1);ENSSSCG00000002414(SEL1L);ENSSSCG00000002446();ENSSSCG00000002535(HSP90AA1);ENSSSCG00000002682(MBTPS1);ENSSSCG00000…
KO00983	Drug metabolism - other enzymes	Metabolism	Xenobiotics biodegradation and metabolism	35	0.302334	1.01588	0.439453	0.754309	ENSSSCG00000001073(TPMT);ENSSSCG00000002623(GSTA1);ENSSSCG00000002627(GSTA4);ENSSSCG00000002825();ENSSSCG00000003885(CMPK1);ENSSSCG00000005717(UCK1);ENSSSCG00000006040(DPYS);ENSSSCG00000006294(NME7);ENSSSCG00000006325(MGST3);ENSSSCG00000006821(GSTM3);ENSSSCG00000006878(DPYD);ENSSSCG00000007739(GUSB);ENSSSCG00000007986(NME4);ENSSSCG00000008017(NME3);ENSSSCG00000008522(XDH);ENSSSCG00000008935();ENS…
KO00330	Arginine and proline metabolism	Metabolism	Amino acid metabolism	40	0.295257	1.01533	0.453552	0.749093	ENSSSCG00000002294(ARG2);ENSSSCG00000002913();ENSSSCG00000003168(ALDH16A1);ENSSSCG00000003463(AGMAT);ENSSSCG00000003599();ENSSSCG00000003619(AZIN2);ENSSSCG00000004195(ARG1);ENSSSCG00000004392(AMD1);ENSSSCG00000004672(GATM);ENSSSCG00000004703();ENSSSCG00000004869(CNDP1);ENSSSCG00000004870(CNDP2);ENSSSCG00000005361(ALDH1B1);ENSSSCG00000006324();ENSSSCG00000007140(SMOX);ENSSSCG00000009856(NOS1);ENSS…
KO01521	EGFR tyrosine kinase inhibitor resistance	Human Diseases	Drug resistance	60	0.269289	1.01521	0.426786	0.742849	ENSSSCG00000000857(IGF1);ENSSSCG00000001695(VEGFA);ENSSSCG00000002688(PLCG2);ENSSSCG00000002989(AKT2);ENSSSCG00000003256(PRKCG);ENSSSCG00000003395(PIK3CD);ENSSSCG00000003413(MTOR);ENSSSCG00000003495();ENSSSCG00000003809(JAK1);ENSSSCG00000003909();ENSSSCG00000004387();ENSSSCG00000004943(MAP2K1);ENSSSCG00000005015(SOS2);ENSSSCG00000005169(RPS6);ENSSSCG00000005209();ENSSSCG00000005215(JAK2);ENSSSCG0…
KO05142	Chagas disease (American trypanosomiasis)	Human Diseases	Infectious diseases	113	0.244085	1.00907	0.421429	0.754801	ENSSSCG00000000708(TNFRSF1A);ENSSSCG00000000799(IRAK4);ENSSSCG00000001404(TNF);ENSSSCG00000001556(MAPK14);ENSSSCG00000001952(NFKBIA);ENSSSCG00000002071();ENSSSCG00000002077();ENSSSCG00000002078();ENSSSCG00000002081();ENSSSCG00000002084();ENSSSCG00000002097();ENSSSCG00000002099();ENSSSCG00000002383(FOS);ENSSSCG00000002385(TGFB3);ENSSSCG00000002989(AKT2);ENSSSCG00000003017(TGFB1);ENSSSCG00000003395…
KO05170	Human immunodeficiency virus 1 infection	Human Diseases	Infectious disease: viral	191	0.225568	1.00725	0.474336	0.753788	ENSSSCG00000000087(TAB1);ENSSSCG00000000091(APOBEC3B);ENSSSCG00000000555(ITPR2);ENSSSCG00000000682(GNB3);ENSSSCG00000000687(CD4);ENSSSCG00000000708(TNFRSF1A);ENSSSCG00000000769(BID);ENSSSCG00000000799(IRAK4);ENSSSCG00000001009(RIPK1);ENSSSCG00000001229();ENSSSCG00000001341();ENSSSCG00000001396();ENSSSCG00000001398();ENSSSCG00000001404(TNF);ENSSSCG00000001516();ENSSSCG00000001518(ITPR3);ENSSSCG000…
KO04670	Leukocyte transendothelial migration	Organismal Systems	Immune system	78	0.259701	1.00618	0.445783	0.750532	ENSSSCG00000000137(NCF4);ENSSSCG00000001556(MAPK14);ENSSSCG00000001966(ARHGAP5);ENSSSCG00000002688(PLCG2);ENSSSCG00000002829(MMP2);ENSSSCG00000002965();ENSSSCG00000003107(ARHGAP35);ENSSSCG00000003256(PRKCG);ENSSSCG00000003395(PIK3CD);ENSSSCG00000003520(CDC42);ENSSSCG00000003691();ENSSSCG00000003909();ENSSSCG00000004018(AFDN);ENSSSCG00000004058(EZR);ENSSSCG00000005743(VAV2);ENSSSCG00000006369(F11R…
KO05200	Pathways in cancer	Human Diseases	Cancers	335	0.210266	0.998053	0.448805	0.768846	ENSSSCG00000000068(EP300);ENSSSCG00000000136(CSF2RB);ENSSSCG00000000175(ADCY6);ENSSSCG00000000182(WNT10B);ENSSSCG00000000183(WNT1);ENSSSCG00000000272(SP1);ENSSSCG00000000396(STAT2);ENSSSCG00000000443(GLI1);ENSSSCG00000000488(MDM2);ENSSSCG00000000625(LRP6);ENSSSCG00000000682(GNB3);ENSSSCG00000000699(LPAR5);ENSSSCG00000000759(WNT5B);ENSSSCG00000000769(BID);ENSSSCG00000000843(TXNRD1);ENSSSCG00000000…
KO03420	Nucleotide excision repair	Genetic Information Processing	Replication and repair	40	0.294295	0.993966	0.468992	0.774253	ENSSSCG00000003128(LIG1);ENSSSCG00000003216(POLD1);ENSSSCG00000003583(RPA2);ENSSSCG00000005090(MNAT1);ENSSSCG00000005368(XPA);ENSSSCG00000005436(RAD23B);ENSSSCG00000005478();ENSSSCG00000007881(ERCC4);ENSSSCG00000008788(RFC1);ENSSSCG00000009349(RFC3);ENSSSCG00000009556(CUL4A);ENSSSCG00000009769(GTF2H3);ENSSSCG00000009854(RFC5);ENSSSCG00000010391(ERCC6);ENSSSCG00000011602(XPC);ENSSSCG00000011804(RF…
KO04713	Circadian entrainment	Organismal Systems	Environmental adaptation	44	0.277959	0.993515	0.467653	0.76918	ENSSSCG00000000082(CACNA1I);ENSSSCG00000000175(ADCY6);ENSSSCG00000000614(GRIN2B);ENSSSCG00000000682(GNB3);ENSSSCG00000001518(ITPR3);ENSSSCG00000001612();ENSSSCG00000001988(ADCY4);ENSSSCG00000002383(FOS);ENSSSCG00000003133(GRIN2D);ENSSSCG00000003256(PRKCG);ENSSSCG00000004622(GNB5);ENSSSCG00000004779(PLCB2);ENSSSCG00000006305(ADCY10);ENSSSCG00000006344();ENSSSCG00000006393(KCNJ9);ENSSSCG00000006824…
KO00620	Pyruvate metabolism	Metabolism	Carbohydrate metabolism	32	0.296735	0.986639	0.471845	0.782454	ENSSSCG00000000576();ENSSSCG00000002009(PCK2);ENSSSCG00000002379();ENSSSCG00000002712(LDHD);ENSSSCG00000003168(ALDH16A1);ENSSSCG00000004049(ACAT2);ENSSSCG00000004454(ME1);ENSSSCG00000004522(ME2);ENSSSCG00000005349(GRHPR);ENSSSCG00000005361(ALDH1B1);ENSSSCG00000006324();ENSSSCG00000007133(ACSS1);ENSSSCG00000007286(ACSS2);ENSSSCG00000007507(PCK1);ENSSSCG00000008012();ENSSSCG00000009889(ALDH2);ENSSS…
KO05132	Salmonella infection	Human Diseases	Infectious diseases	177	0.222602	0.984738	0.51468	0.781681	ENSSSCG00000000087(TAB1);ENSSSCG00000000130(CYTH4);ENSSSCG00000000144();ENSSSCG00000000145();ENSSSCG00000000146(MYH11);ENSSSCG00000000295();ENSSSCG00000000530();ENSSSCG00000000694(GAPDH);ENSSSCG00000000708(TNFRSF1A);ENSSSCG00000000799(IRAK4);ENSSSCG00000000849(HSP90B1);ENSSSCG00000000985(EXOC2);ENSSSCG00000001009(RIPK1);ENSSSCG00000001404(TNF);ENSSSCG00000001516();ENSSSCG00000001556(MAPK14);ENSSS…
KO05145	Toxoplasmosis	Human Diseases	Infectious diseases	85	0.249747	0.979778	0.486486	0.789845	ENSSSCG00000000087(TAB1);ENSSSCG00000000708(TNFRSF1A);ENSSSCG00000000799(IRAK4);ENSSSCG00000001404(TNF);ENSSSCG00000001453(HLA-DRA);ENSSSCG00000001455();ENSSSCG00000001456();ENSSSCG00000001457(SLA-DQB1);ENSSSCG00000001458();ENSSSCG00000001459(HLA-DOB);ENSSSCG00000001469(SLA-DMB);ENSSSCG00000001470(SLA-DMA);ENSSSCG00000001472(SLA-DOA);ENSSSCG00000001556(MAPK14);ENSSSCG00000001952(NFKBIA);ENSSSCG00…
KO05418	Fluid shear stress and atherosclerosis	Human Diseases	Cardiovascular diseases	99	0.237502	0.978702	0.492674	0.786764	ENSSSCG00000000144();ENSSSCG00000000708(TNFRSF1A);ENSSSCG00000000849(HSP90B1);ENSSSCG00000001404(TNF);ENSSSCG00000001556(MAPK14);ENSSSCG00000001695(VEGFA);ENSSSCG00000001701(HSP90AB1);ENSSSCG00000002383(FOS);ENSSSCG00000002535(HSP90AA1);ENSSSCG00000002623(GSTA1);ENSSSCG00000002627(GSTA4);ENSSSCG00000002754(NQO1);ENSSSCG00000002829(MMP2);ENSSSCG00000002989(AKT2);ENSSSCG00000003395(PIK3CD);ENSSSCG0…
KO04973	Carbohydrate digestion and absorption	Organismal Systems	Digestive system	28	0.305531	0.978667	0.485323	0.78062	ENSSSCG00000002989(AKT2);ENSSSCG00000003045();ENSSSCG00000003341(TAS1R3);ENSSSCG00000003395(PIK3CD);ENSSSCG00000003909();ENSSSCG00000004779(PLCB2);ENSSSCG00000006296(ATP1B1);ENSSSCG00000006391(ATP1A4);ENSSSCG00000006740(ATP1A1);ENSSSCG00000007056(PLCB1);ENSSSCG00000007058(PLCB4);ENSSSCG00000008261(HK2);ENSSSCG00000010036(SLC5A1);ENSSSCG00000010252(HKDC1);ENSSSCG00000010253(HK1);ENSSSCG00000010872…
KO04350	TGF-beta signaling pathway	Environmental Information Processing	Signal transduction	57	0.268445	0.977971	0.485611	0.776463	ENSSSCG00000000068(EP300);ENSSSCG00000000233(ACVR1B);ENSSSCG00000000271();ENSSSCG00000000272(SP1);ENSSSCG00000000442(INHBE);ENSSSCG00000000915(DCN);ENSSSCG00000001027(BMP6);ENSSSCG00000001404(TNF);ENSSSCG00000001478(BMP5);ENSSSCG00000001921(NEO1);ENSSSCG00000002267(RGMA);ENSSSCG00000002385(TGFB3);ENSSSCG00000002787(E2F4);ENSSSCG00000003017(TGFB1);ENSSSCG00000003863(ZFYVE9);ENSSSCG00000004505(SMAD…
KO05140	Leishmaniasis	Human Diseases	Infectious diseases	63	0.261875	0.977343	0.504873	0.772418	ENSSSCG00000000087(TAB1);ENSSSCG00000000137(NCF4);ENSSSCG00000000799(IRAK4);ENSSSCG00000001404(TNF);ENSSSCG00000001453(HLA-DRA);ENSSSCG00000001455();ENSSSCG00000001456();ENSSSCG00000001457(SLA-DQB1);ENSSSCG00000001458();ENSSSCG00000001459(HLA-DOB);ENSSSCG00000001469(SLA-DMB);ENSSSCG00000001470(SLA-DMA);ENSSSCG00000001472(SLA-DOA);ENSSSCG00000001556(MAPK14);ENSSSCG00000001952(NFKBIA);ENSSSCG000000…
KO00920	Sulfur metabolism	Metabolism	Energy metabolism	10	0.40091	0.973982	0.493927	0.776263	ENSSSCG00000000133(TST);ENSSSCG00000000376();ENSSSCG00000003064(ETHE1);ENSSSCG00000004666();ENSSSCG00000006624(SELENBP1);ENSSSCG00000010437(PAPSS2);ENSSSCG00000010822(BPNT1);ENSSSCG00000031901(PAPSS1);ENSSSCG00000032846(BPNT2);ENSSSCG00000038190(MPST)
KO04611	Platelet activation	Organismal Systems	Immune system	100	0.239133	0.973449	0.510989	0.77172	ENSSSCG00000000175(ADCY6);ENSSSCG00000000555(ITPR2);ENSSSCG00000000712(VWF);ENSSSCG00000001518(ITPR3);ENSSSCG00000001556(MAPK14);ENSSSCG00000001988(ADCY4);ENSSSCG00000002688(PLCG2);ENSSSCG00000002989(AKT2);ENSSSCG00000003040(ARHGEF1);ENSSSCG00000003107(ARHGAP35);ENSSSCG00000003395(PIK3CD);ENSSSCG00000003691();ENSSSCG00000003909();ENSSSCG00000004421(FYN);ENSSSCG00000004732(PLA2G4F);ENSSSCG00000004…
KO04072	Phospholipase D signaling pathway	Environmental Information Processing	Signal transduction	110	0.232768	0.96964	0.492278	0.77659	ENSSSCG00000000130(CYTH4);ENSSSCG00000000175(ADCY6);ENSSSCG00000000370();ENSSSCG00000000699(LPAR5);ENSSSCG00000001435(AGPAT1);ENSSSCG00000001523(GRM4);ENSSSCG00000001988(ADCY4);ENSSSCG00000002688(PLCG2);ENSSSCG00000002989(AKT2);ENSSSCG00000003136(CYTH2);ENSSSCG00000003183(RRAS);ENSSSCG00000003395(PIK3CD);ENSSSCG00000003413(MTOR);ENSSSCG00000003756(LPAR3);ENSSSCG00000003839();ENSSSCG00000003909();…
KO04214	Apoptosis - fly	Cellular Processes	Cell growth and death	43	0.273664	0.966255	0.518248	0.780663	ENSSSCG00000000033(TSPO);ENSSSCG00000000084(ATF4);ENSSSCG00000000884(APAF1);ENSSSCG00000003434(MFN2);ENSSSCG00000004106(LATS1);ENSSSCG00000004110(TAB2);ENSSSCG00000004334(MAP3K7);ENSSSCG00000005021(SAV1);ENSSSCG00000006074(STK3);ENSSSCG00000008208(EIF2AK3);ENSSSCG00000008513(BIRC6);ENSSSCG00000009228(MAPK10);ENSSSCG00000009440(ELF1);ENSSSCG00000010081(MAPK1);ENSSSCG00000010380(MAPK8);ENSSSCG00000…
KO05205	Proteoglycans in cancer	Human Diseases	Cancers	140	0.224015	0.961563	0.554965	0.788261	ENSSSCG00000000182(WNT10B);ENSSSCG00000000183(WNT1);ENSSSCG00000000293();ENSSSCG00000000361();ENSSSCG00000000488(MDM2);ENSSSCG00000000493(FRS2);ENSSSCG00000000555(ITPR2);ENSSSCG00000000759(WNT5B);ENSSSCG00000000857(IGF1);ENSSSCG00000000915(DCN);ENSSSCG00000000916(LUM);ENSSSCG00000001404(TNF);ENSSSCG00000001518(ITPR3);ENSSSCG00000001556(MAPK14);ENSSSCG00000001565(CDKN1A);ENSSSCG00000001695(VEGFA);…
KO04932	Non-alcoholic fatty liver disease (NAFLD)	Human Diseases	Endocrine and metabolic diseases	123	0.228158	0.960718	0.539898	0.784758	ENSSSCG00000000006(PPARA);ENSSSCG00000000045(NDUFA6);ENSSSCG00000000084(ATF4);ENSSSCG00000000185(PRKAG1);ENSSSCG00000000708(TNFRSF1A);ENSSSCG00000000719(NDUFA9);ENSSSCG00000000757(ADIPOR2);ENSSSCG00000000769(BID);ENSSSCG00000000905();ENSSSCG00000001404(TNF);ENSSSCG00000001790();ENSSSCG00000002449(NDUFB1);ENSSSCG00000002462();ENSSSCG00000002866(CEBPA);ENSSSCG00000002907();ENSSSCG00000002989(AKT2);…
KO04022	cGMP - PKG signaling pathway	Environmental Information Processing	Signal transduction	101	0.234216	0.953243	0.54792	0.799719	ENSSSCG00000000084(ATF4);ENSSSCG00000000175(ADCY6);ENSSSCG00000000555(ITPR2);ENSSSCG00000000573(KCNJ8);ENSSSCG00000001430(ATF6B);ENSSSCG00000001518(ITPR3);ENSSSCG00000001661(SRF);ENSSSCG00000001986(NFATC4);ENSSSCG00000001988(ADCY4);ENSSSCG00000002029(MYH7);ENSSSCG00000002315(SLC8A3);ENSSSCG00000002811();ENSSSCG00000002989(AKT2);ENSSSCG00000003045();ENSSSCG00000003431(NPPB);ENSSSCG00000004779(PLCB…
KO04260	Cardiac muscle contraction	Organismal Systems	Circulatory system	42	0.276483	0.952395	0.530189	0.796072	ENSSSCG00000002029(MYH7);ENSSSCG00000002315(SLC8A3);ENSSSCG00000002462();ENSSSCG00000002907();ENSSSCG00000003045();ENSSSCG00000003156(HRC);ENSSSCG00000003255(CACNG8);ENSSSCG00000003257(CACNG6);ENSSSCG00000003569(SLC9A1);ENSSSCG00000003903();ENSSSCG00000004480(COX7A2);ENSSSCG00000004570(TPM1);ENSSSCG00000004803(ACTC1);ENSSSCG00000004831();ENSSSCG00000006296(ATP1B1);ENSSSCG00000006391(ATP1A4);ENSSS…
KO04370	VEGF signaling pathway	Environmental Information Processing	Signal transduction	47	0.265627	0.950208	0.556377	0.796161	ENSSSCG00000001556(MAPK14);ENSSSCG00000001695(VEGFA);ENSSSCG00000002688(PLCG2);ENSSSCG00000002989(AKT2);ENSSSCG00000003256(PRKCG);ENSSSCG00000003395(PIK3CD);ENSSSCG00000003460(CASP9);ENSSSCG00000003520(CDC42);ENSSSCG00000003909();ENSSSCG00000004732(PLA2G4F);ENSSSCG00000004733(PLA2G4D);ENSSSCG00000004737(PLA2G4B);ENSSSCG00000004943(MAP2K1);ENSSSCG00000006466(SH2D2A);ENSSSCG00000007334(SRC);ENSSSCG…
KO04210	Apoptosis	Cellular Processes	Cell growth and death	118	0.226474	0.949164	0.571681	0.793316	ENSSSCG00000000084(ATF4);ENSSSCG00000000136(CSF2RB);ENSSSCG00000000190(TUBA1B);ENSSSCG00000000194();ENSSSCG00000000555(ITPR2);ENSSSCG00000000708(TNFRSF1A);ENSSSCG00000000769(BID);ENSSSCG00000000884(APAF1);ENSSSCG00000001009(RIPK1);ENSSSCG00000001404(TNF);ENSSSCG00000001509(DAXX);ENSSSCG00000001516();ENSSSCG00000001518(ITPR3);ENSSSCG00000001770(CTSH);ENSSSCG00000001952(NFKBIA);ENSSSCG00000001979()…
KO05152	Tuberculosis	Human Diseases	Infectious diseases	137	0.220877	0.948022	0.579848	0.790877	ENSSSCG00000000068(EP300);ENSSSCG00000000648(CLEC7A);ENSSSCG00000000708(TNFRSF1A);ENSSSCG00000000769(BID);ENSSSCG00000000799(IRAK4);ENSSSCG00000000844(NFYB);ENSSSCG00000000884(APAF1);ENSSSCG00000001404(TNF);ENSSSCG00000001453(HLA-DRA);ENSSSCG00000001455();ENSSSCG00000001456();ENSSSCG00000001457(SLA-DQB1);ENSSSCG00000001458();ENSSSCG00000001459(HLA-DOB);ENSSSCG00000001469(SLA-DMB);ENSSSCG000000014…
KO05218	Melanoma	Human Diseases	Cancers	45	0.267971	0.945123	0.572222	0.792734	ENSSSCG00000000488(MDM2);ENSSSCG00000000857(IGF1);ENSSSCG00000001516();ENSSSCG00000001565(CDKN1A);ENSSSCG00000002989(AKT2);ENSSSCG00000003140(FGF21);ENSSSCG00000003395(PIK3CD);ENSSSCG00000003909();ENSSSCG00000004943(MAP2K1);ENSSSCG00000005134(P14ARF);ENSSSCG00000006980(FGF20);ENSSSCG00000007268(E2F1);ENSSSCG00000007541(PDGFA);ENSSSCG00000008841(PDGFRA);ENSSSCG00000009134(EGF);ENSSSCG00000009278(F…
KO00640	Propanoate metabolism	Metabolism	Carbohydrate metabolism	30	0.294831	0.940507	0.530303	0.799986	ENSSSCG00000000576();ENSSSCG00000000939(ACSS3);ENSSSCG00000001732(MMUT);ENSSSCG00000002357(ALDH6A1);ENSSSCG00000004049(ACAT2);ENSSSCG00000004216(ECHDC1);ENSSSCG00000004465(BCKDHB);ENSSSCG00000006866(DBT);ENSSSCG00000007133(ACSS1);ENSSSCG00000007286(ACSS2);ENSSSCG00000007909(ABAT);ENSSSCG00000008247(SUCLG1);ENSSSCG00000008571(HADHA);ENSSSCG00000008724(ACOX3);ENSSSCG00000009405(SUCLA2);ENSSSCG00000…
KO04923	Regulation of lipolysis in adipocyte	Organismal Systems	Endocrine system	37	0.279766	0.939387	0.551601	0.797527	ENSSSCG00000000175(ADCY6);ENSSSCG00000001844(PLIN1);ENSSSCG00000001988(ADCY4);ENSSSCG00000002989(AKT2);ENSSSCG00000003018(LIPE);ENSSSCG00000003395(PIK3CD);ENSSSCG00000003431(NPPB);ENSSSCG00000003788(PTGER3);ENSSSCG00000003909();ENSSSCG00000005533(PTGS1);ENSSSCG00000006572(NPR1);ENSSSCG00000006749(TSHB);ENSSSCG00000006824(GNAI3);ENSSSCG00000007520();ENSSSCG00000007665();ENSSSCG00000007950(ADCY9);E…
KO05219	Bladder cancer	Human Diseases	Cancers	33	0.286795	0.939129	0.56036	0.792487	ENSSSCG00000000488(MDM2);ENSSSCG00000001565(CDKN1A);ENSSSCG00000001695(VEGFA);ENSSSCG00000002829(MMP2);ENSSSCG00000004789(THBS1);ENSSSCG00000004943(MAP2K1);ENSSSCG00000005134(P14ARF);ENSSSCG00000005965(MYC);ENSSSCG00000007268(E2F1);ENSSSCG00000007334(SRC);ENSSSCG00000007436(MMP9);ENSSSCG00000008953(CXCL8);ENSSSCG00000009134(EGF);ENSSSCG00000009401(RB1);ENSSSCG00000010081(MAPK1);ENSSSCG00000010949…
KO04310	Wnt signaling pathway	Environmental Information Processing	Signal transduction	87	0.233399	0.932339	0.606171	0.805505	ENSSSCG00000000068(EP300);ENSSSCG00000000107();ENSSSCG00000000182(WNT10B);ENSSSCG00000000183(WNT1);ENSSSCG00000000625(LRP6);ENSSSCG00000000759(WNT5B);ENSSSCG00000001539(PPARD);ENSSSCG00000001595(DAAM2);ENSSSCG00000001986(NFATC4);ENSSSCG00000002127(CHD8);ENSSSCG00000002340(PSEN1);ENSSSCG00000002804(CSNK2A2);ENSSSCG00000003256(PRKCG);ENSSSCG00000003342(DVL1);ENSSSCG00000003521();ENSSSCG00000003811(…
KO03440	Homologous recombination	Genetic Information Processing	Replication and repair	36	0.280351	0.931192	0.552182	0.803076	ENSSSCG00000000754(RAD52);ENSSSCG00000000863(SYCP3);ENSSSCG00000001816(BLM);ENSSSCG00000002546(XRCC3);ENSSSCG00000003216(POLD1);ENSSSCG00000003583(RPA2);ENSSSCG00000003905(RAD54L);ENSSSCG00000004766(RAD51);ENSSSCG00000006101(RAD54B);ENSSSCG00000006127(NBN);ENSSSCG00000009234(ABRAXAS1);ENSSSCG00000010078();ENSSSCG00000010794(PALB2);ENSSSCG00000012761();ENSSSCG00000012813(BRCC3);ENSSSCG00000012916(…
KO04913	Ovarian Steroidogenesis	Organismal Systems	Endocrine system	25	0.30172	0.924629	0.533835	0.814618	ENSSSCG00000000175(ADCY6);ENSSSCG00000000857(IGF1);ENSSSCG00000001027(BMP6);ENSSSCG00000001906(CYP1A1);ENSSSCG00000001988(ADCY4);ENSSSCG00000002349(ACOT4);ENSSSCG00000003825(CYP2J34);ENSSSCG00000004732(PLA2G4F);ENSSSCG00000004733(PLA2G4D);ENSSSCG00000004737(PLA2G4B);ENSSSCG00000006337(HSD17B7);ENSSSCG00000006719();ENSSSCG00000007520();ENSSSCG00000007950(ADCY9);ENSSSCG00000008421();ENSSSCG00000008…
KO04730	Long-term depression	Organismal Systems	Nervous system	40	0.267843	0.920156	0.603636	0.820954	ENSSSCG00000000555(ITPR2);ENSSSCG00000000857(IGF1);ENSSSCG00000001518(ITPR3);ENSSSCG00000003256(PRKCG);ENSSSCG00000004119(GRM1);ENSSSCG00000004732(PLA2G4F);ENSSSCG00000004733(PLA2G4D);ENSSSCG00000004737(PLA2G4B);ENSSSCG00000004779(PLCB2);ENSSSCG00000004943(MAP2K1);ENSSSCG00000006215(CRH);ENSSSCG00000006250(LYN);ENSSSCG00000006824(GNAI3);ENSSSCG00000007056(PLCB1);ENSSSCG00000007058(PLCB4);ENSSSCG0…
KO05414	Dilated cardiomyopathy (DCM)	Human Diseases	Cardiovascular diseases	46	0.257402	0.916345	0.592058	0.825399	ENSSSCG00000000175(ADCY6);ENSSSCG00000000293();ENSSSCG00000000857(IGF1);ENSSSCG00000001404(TNF);ENSSSCG00000001988(ADCY4);ENSSSCG00000002029(MYH7);ENSSSCG00000002315(SLC8A3);ENSSSCG00000002385(TGFB3);ENSSSCG00000003017(TGFB1);ENSSSCG00000003255(CACNG8);ENSSSCG00000003257(CACNG6);ENSSSCG00000004207();ENSSSCG00000004570(TPM1);ENSSSCG00000004803(ACTC1);ENSSSCG00000004961(ITGA11);ENSSSCG00000006496(L…
KO04925	Aldosterone synthesis and secretion	Organismal Systems	Endocrine system	58	0.246052	0.913664	0.590253	0.82692	ENSSSCG00000000082(CACNA1I);ENSSSCG00000000084(ATF4);ENSSSCG00000000175(ADCY6);ENSSSCG00000000555(ITPR2);ENSSSCG00000001428(CYP21A2);ENSSSCG00000001430(ATF6B);ENSSSCG00000001518(ITPR3);ENSSSCG00000001975(PRKD1);ENSSSCG00000001988(ADCY4);ENSSSCG00000003018(LIPE);ENSSSCG00000003045();ENSSSCG00000003256(PRKCG);ENSSSCG00000003431(NPPB);ENSSSCG00000004779(PLCB2);ENSSSCG00000005318(CREB3);ENSSSCG000000…
KO04110	Cell cycle	Cellular Processes	Cell growth and death	114	0.221898	0.910511	0.65	0.829404	ENSSSCG00000000068(EP300);ENSSSCG00000000265(ESPL1);ENSSSCG00000000488(MDM2);ENSSSCG00000001565(CDKN1A);ENSSSCG00000002385(TGFB3);ENSSSCG00000002787(E2F4);ENSSSCG00000002855();ENSSSCG00000003017(TGFB1);ENSSSCG00000003419(MAD2L2);ENSSSCG00000003613(HDAC1);ENSSSCG00000003861(ORC1);ENSSSCG00000003876(CDKN2C);ENSSSCG00000003949(CDC20);ENSSSCG00000004306(ORC3);ENSSSCG00000004432(HDAC2);ENSSSCG00000004…
KO04927	Cortisol synthesis and secretion	Organismal Systems	Endocrine system	37	0.270488	0.907201	0.61825	0.832682	ENSSSCG00000000082(CACNA1I);ENSSSCG00000000084(ATF4);ENSSSCG00000000175(ADCY6);ENSSSCG00000000272(SP1);ENSSSCG00000000555(ITPR2);ENSSSCG00000001428(CYP21A2);ENSSSCG00000001430(ATF6B);ENSSSCG00000001518(ITPR3);ENSSSCG00000001810(PDE8A);ENSSSCG00000001988(ADCY4);ENSSSCG00000004779(PLCB2);ENSSSCG00000005318(CREB3);ENSSSCG00000005588(NR5A1);ENSSSCG00000006331(PBX1);ENSSSCG00000006560(CREB3L4);ENSSSCG…
KO04151	PI3K-Akt signaling pathway	Environmental Information Processing	Signal transduction	199	0.200882	0.903818	0.711667	0.835825	ENSSSCG00000000084(ATF4);ENSSSCG00000000293();ENSSSCG00000000488(MDM2);ENSSSCG00000000577(GYS2);ENSSSCG00000000682(GNB3);ENSSSCG00000000699(LPAR5);ENSSSCG00000000712(VWF);ENSSSCG00000000849(HSP90B1);ENSSSCG00000000857(IGF1);ENSSSCG00000001430(ATF6B);ENSSSCG00000001565(CDKN1A);ENSSSCG00000001654(PPP2R5D);ENSSSCG00000001695(VEGFA);ENSSSCG00000001701(HSP90AB1);ENSSSCG00000002009(PCK2);ENSSSCG0000000…
KO04211	Longevity regulating pathway - mammal	Organismal Systems	Aging	72	0.235474	0.903808	0.641405	0.830392	ENSSSCG00000000084(ATF4);ENSSSCG00000000175(ADCY6);ENSSSCG00000000185(PRKAG1);ENSSSCG00000000757(ADIPOR2);ENSSSCG00000000857(IGF1);ENSSSCG00000001420(EHMT2);ENSSSCG00000001430(ATF6B);ENSSSCG00000001988(ADCY4);ENSSSCG00000002989(AKT2);ENSSSCG00000003194(AKT1S1);ENSSSCG00000003395(PIK3CD);ENSSSCG00000003413(MTOR);ENSSSCG00000003909();ENSSSCG00000004370(ATG5);ENSSSCG00000004387();ENSSSCG00000004390(…
KO04320	Dorso-ventral axis formation	Organismal Systems	Development	17	0.321374	0.897794	0.606855	0.839795	ENSSSCG00000001561(ETV7);ENSSSCG00000001808(CPEB1);ENSSSCG00000004943(MAP2K1);ENSSSCG00000005015(SOS2);ENSSSCG00000006709(NOTCH2);ENSSSCG00000008478(SOS1);ENSSSCG00000009749(PIWIL1);ENSSSCG00000009950();ENSSSCG00000010081(MAPK1);ENSSSCG00000010468(CPEB3);ENSSSCG00000014959(PIWIL4);ENSSSCG00000015235(ETS1);ENSSSCG00000016494(BRAF);ENSSSCG00000016981(CPEB4);ENSSSCG00000017206(GRB2);ENSSSCG000000221…
KO05223	Non-small cell lung cancer	Human Diseases	Cancers	57	0.237595	0.888056	0.640301	0.858099	ENSSSCG00000001474(RXRB);ENSSSCG00000001516();ENSSSCG00000001565(CDKN1A);ENSSSCG00000002688(PLCG2);ENSSSCG00000002989(AKT2);ENSSSCG00000003256(PRKCG);ENSSSCG00000003395(PIK3CD);ENSSSCG00000003460(CASP9);ENSSSCG00000003909();ENSSSCG00000004387();ENSSSCG00000004943(MAP2K1);ENSSSCG00000005015(SOS2);ENSSSCG00000005134(P14ARF);ENSSSCG00000006328(RXRG);ENSSSCG00000007268(E2F1);ENSSSCG00000007356(PLCG1)…
KO04924	Renin secretion	Organismal Systems	Endocrine system	39	0.263056	0.88598	0.633645	0.857617	ENSSSCG00000000175(ADCY6);ENSSSCG00000000297();ENSSSCG00000000555(ITPR2);ENSSSCG00000001518(ITPR3);ENSSSCG00000003431(NPPB);ENSSSCG00000004779(PLCB2);ENSSSCG00000006572(NPR1);ENSSSCG00000006824(GNAI3);ENSSSCG00000006932(CLCA4);ENSSSCG00000006933(CLCA1);ENSSSCG00000006935(CLCA2);ENSSSCG00000007056(PLCB1);ENSSSCG00000007058(PLCB4);ENSSSCG00000007520();ENSSSCG00000007527();ENSSSCG00000008866(GUCY1A1…
KO05224	Breast cancer	Human Diseases	Cancers	77	0.230921	0.884686	0.69147	0.85508	ENSSSCG00000000182(WNT10B);ENSSSCG00000000183(WNT1);ENSSSCG00000000272(SP1);ENSSSCG00000000625(LRP6);ENSSSCG00000000759(WNT5B);ENSSSCG00000000857(IGF1);ENSSSCG00000001440(NOTCH4);ENSSSCG00000001516();ENSSSCG00000001565(CDKN1A);ENSSSCG00000002383(FOS);ENSSSCG00000002555(JAG2);ENSSSCG00000002987(DLL3);ENSSSCG00000002989(AKT2);ENSSSCG00000003140(FGF21);ENSSSCG00000003342(DVL1);ENSSSCG00000003395(PIK…
KO04340	Hedgehog signaling pathway	Environmental Information Processing	Signal transduction	30	0.270748	0.884267	0.645669	0.850637	ENSSSCG00000000107();ENSSSCG00000000188(DHH);ENSSSCG00000000443(GLI1);ENSSSCG00000001840(KIF7);ENSSSCG00000003021(MEGF8);ENSSSCG00000004558(CSNK1G1);ENSSSCG00000006302(GPR161);ENSSSCG00000007930(MGRN1);ENSSSCG00000009045(HHIP);ENSSSCG00000009956(GRK3);ENSSSCG00000010563(BTRC);ENSSSCG00000010586(SUFU);ENSSSCG00000011889(GSK3B);ENSSSCG00000012918(GRK2);ENSSSCG00000013445(CSNK1G2);ENSSSCG00000013771…
KO05014	Amyotrophic lateral sclerosis (ALS)	Human Diseases	Neurodegenerative diseases	33	0.266557	0.872592	0.661856	0.873026	ENSSSCG00000000195(PRPH);ENSSSCG00000000614(GRIN2B);ENSSSCG00000000708(TNFRSF1A);ENSSSCG00000000769(BID);ENSSSCG00000000884(APAF1);ENSSSCG00000001213(GPX6);ENSSSCG00000001214(GPX5);ENSSSCG00000001404(TNF);ENSSSCG00000001509(DAXX);ENSSSCG00000001556(MAPK14);ENSSSCG00000003089(TOMM40);ENSSSCG00000003133(GRIN2D);ENSSSCG00000003460(CASP9);ENSSSCG00000006354(TOMM40L);ENSSSCG00000009172(PPP3CA);ENSSSCG…
KO04213	Longevity regulating pathway - multiple species	Organismal Systems	Aging	49	0.241667	0.871183	0.679646	0.870523	ENSSSCG00000000175(ADCY6);ENSSSCG00000000185(PRKAG1);ENSSSCG00000000857(IGF1);ENSSSCG00000001988(ADCY4);ENSSSCG00000002989(AKT2);ENSSSCG00000003194(AKT1S1);ENSSSCG00000003395(PIK3CD);ENSSSCG00000003413(MTOR);ENSSSCG00000003613(HDAC1);ENSSSCG00000003909();ENSSSCG00000004370(ATG5);ENSSSCG00000004387();ENSSSCG00000004432(HDAC2);ENSSSCG00000006703(PRKAB2);ENSSSCG00000007114(FOXA2);ENSSSCG00000007665(…
KO05030	Cocaine addiction	Human Diseases	Substance dependence	29	0.266343	0.869712	0.670061	0.868519	ENSSSCG00000000084(ATF4);ENSSSCG00000000614(GRIN2B);ENSSSCG00000001430(ATF6B);ENSSSCG00000003133(GRIN2D);ENSSSCG00000005318(CREB3);ENSSSCG00000005400(GRIN3A);ENSSSCG00000006560(CREB3L4);ENSSSCG00000006824(GNAI3);ENSSSCG00000007520();ENSSSCG00000009601(SLC18A1);ENSSSCG00000011399(GNAI2);ENSSSCG00000011423(GRM2);ENSSSCG00000012257();ENSSSCG00000012981(RELA);ENSSSCG00000013263(CREB3L1);ENSSSCG000000…
KO04341	Hedgehog signaling pathway - fly	Environmental Information Processing	Signal transduction	24	0.282133	0.868619	0.667343	0.865628	ENSSSCG00000000107();ENSSSCG00000004558(CSNK1G1);ENSSSCG00000005045(BMP4);ENSSSCG00000008694(GRK4);ENSSSCG00000010563(BTRC);ENSSSCG00000010586(SUFU);ENSSSCG00000010683(GRK5);ENSSSCG00000011889(GSK3B);ENSSSCG00000013445(CSNK1G2);ENSSSCG00000013771(PRKACA);ENSSSCG00000014240(CSNK1G3);ENSSSCG00000014435(CSNK1A1);ENSSSCG00000015455(CUL1);ENSSSCG00000015715(EN1);ENSSSCG00000016234(CUL3);ENSSSCG0000001…
KO04740	Olfactory transduction	Organismal Systems	Sensory system	24	0.281702	0.858218	0.664683	0.884135	ENSSSCG00000000297();ENSSSCG00000000312();ENSSSCG00000000318();ENSSSCG00000000327();ENSSSCG00000000332();ENSSSCG00000000333();ENSSSCG00000000353();ENSSSCG00000001211();ENSSSCG00000001254();ENSSSCG00000001297();ENSSSCG00000001304();ENSSSCG00000002052(OR6J1);ENSSSCG00000002105(OR4E1);ENSSSCG00000002106(OR4E2);ENSSSCG00000002130(OR6S1);ENSSSCG00000002148(OR11H4);ENSSSCG00000002170();ENSSSCG000000021…
KO04024	cAMP signaling pathway	Environmental Information Processing	Signal transduction	116	0.206153	0.853351	0.76976	0.88908	ENSSSCG00000000006(PPARA);ENSSSCG00000000068(EP300);ENSSSCG00000000175(ADCY6);ENSSSCG00000000443(GLI1);ENSSSCG00000000614(GRIN2B);ENSSSCG00000001242(GABBR1);ENSSSCG00000001589(GLP1R);ENSSSCG00000001612();ENSSSCG00000001920(HCN4);ENSSSCG00000001938(SSTR1);ENSSSCG00000001952(NFKBIA);ENSSSCG00000001988(ADCY4);ENSSSCG00000002383(FOS);ENSSSCG00000002811();ENSSSCG00000002989(AKT2);ENSSSCG00000003018(LI…
KO00340	Histidine metabolism	Metabolism	Amino acid metabolism	15	0.314378	0.851346	0.659574	0.88813	ENSSSCG00000000892(HAL);ENSSSCG00000000893(AMDHD1);ENSSSCG00000001823(UROC1);ENSSSCG00000003168(ALDH16A1);ENSSSCG00000004644(HDC);ENSSSCG00000004822(ALDH1A3);ENSSSCG00000004869(CNDP1);ENSSSCG00000004870(CNDP2);ENSSSCG00000005271(CARNMT1);ENSSSCG00000005361(ALDH1B1);ENSSSCG00000006324();ENSSSCG00000009889(ALDH2);ENSSSCG00000012257();ENSSSCG00000012911(CARNS1);ENSSSCG00000014247(ALDH7A1);ENSSSCG000…
KO04724	Glutamatergic synapse	Organismal Systems	Nervous system	50	0.236775	0.850326	0.724638	0.885129	ENSSSCG00000000175(ADCY6);ENSSSCG00000000401();ENSSSCG00000000555(ITPR2);ENSSSCG00000000614(GRIN2B);ENSSSCG00000000682(GNB3);ENSSSCG00000000808(SLC38A2);ENSSSCG00000001518(ITPR3);ENSSSCG00000001523(GRM4);ENSSSCG00000001804(HOMER2);ENSSSCG00000001988(ADCY4);ENSSSCG00000003038(GRIK5);ENSSSCG00000003133(GRIN2D);ENSSSCG00000003170(SLC17A7);ENSSSCG00000003256(PRKCG);ENSSSCG00000003640(GRIK3);ENSSSCG00…
KO04391	Hippo signaling pathway -fly	Environmental Information Processing	Signal transduction	39	0.244928	0.845335	0.733855	0.89059	ENSSSCG00000000107();ENSSSCG00000000183(WNT1);ENSSSCG00000000736(TEAD4);ENSSSCG00000001544(TEAD3);ENSSSCG00000002287(MPP5);ENSSSCG00000002855();ENSSSCG00000004106(LATS1);ENSSSCG00000004861(TSHZ1);ENSSSCG00000005021(SAV1);ENSSSCG00000005191(MPDZ);ENSSSCG00000005584(CRB2);ENSSSCG00000005965(MYC);ENSSSCG00000006062(YWHAZ);ENSSSCG00000006074(STK3);ENSSSCG00000006095(CCNE2);ENSSSCG00000007381(YWHAB);E…
KO05032	Morphine addiction	Human Diseases	Substance dependence	41	0.245129	0.844715	0.716832	0.886754	ENSSSCG00000000175(ADCY6);ENSSSCG00000000297();ENSSSCG00000000682(GNB3);ENSSSCG00000001242(GABBR1);ENSSSCG00000001810(PDE8A);ENSSSCG00000001988(ADCY4);ENSSSCG00000003256(PRKCG);ENSSSCG00000003805(PDE4B);ENSSSCG00000004027(PDE10A);ENSSSCG00000004074(OPRM1);ENSSSCG00000004165(PDE7B);ENSSSCG00000004622(GNB5);ENSSSCG00000004827(GABRA5);ENSSSCG00000006218(PDE7A);ENSSSCG00000006393(KCNJ9);ENSSSCG000000…
KO00071	Fatty acid degradation	Metabolism	Lipid metabolism	34	0.257141	0.841138	0.700201	0.88889	ENSSSCG00000001000(ECI2);ENSSSCG00000001760(ACSBG1);ENSSSCG00000003168(ALDH16A1);ENSSSCG00000003754();ENSSSCG00000003776(ACADM);ENSSSCG00000003851(CPT2);ENSSSCG00000003889();ENSSSCG00000003891(CYP4A24);ENSSSCG00000003892();ENSSSCG00000004049(ACAT2);ENSSSCG00000004510(ACAA2);ENSSSCG00000005361(ALDH1B1);ENSSSCG00000006324();ENSSSCG00000008569(HADHB);ENSSSCG00000008571(HADHA);ENSSSCG00000008724(ACOX…
KO04662	B cell receptor signaling pathway	Organismal Systems	Immune system	80	0.214362	0.828826	0.790698	0.908618	ENSSSCG00000001703(NFKBIE);ENSSSCG00000001952(NFKBIA);ENSSSCG00000002383(FOS);ENSSSCG00000002688(PLCG2);ENSSSCG00000002893(CD22);ENSSSCG00000002989(AKT2);ENSSSCG00000003272();ENSSSCG00000003282();ENSSSCG00000003395(PIK3CD);ENSSSCG00000003909();ENSSSCG00000004856(NFATC1);ENSSSCG00000004917(MALT1);ENSSSCG00000004943(MAP2K1);ENSSSCG00000005015(SOS2);ENSSSCG00000005311();ENSSSCG00000005743(VAV2);ENSS…
KO00512	Mucin type O-glycan biosynthesis	Metabolism	Glycan biosynthesis and metabolism	19	0.283881	0.818017	0.744467	0.924714	ENSSSCG00000000718();ENSSSCG00000002306(GALNT16);ENSSSCG00000003743(GALNT1);ENSSSCG00000004584(GCNT3);ENSSSCG00000005277(GCNT1);ENSSSCG00000005379(GALNT12);ENSSSCG00000005943(ST3GAL1);ENSSSCG00000007465(B4GALT5);ENSSSCG00000008524(GALNT14);ENSSSCG00000009705(GALNT7);ENSSSCG00000009738(GALNT9);ENSSSCG00000010185(GALNT2);ENSSSCG00000011195(GALNT15);ENSSSCG00000012602();ENSSSCG00000013403(GALNT18);E…
KO04215	Apoptosis - multiple species	Cellular Processes	Cell growth and death	25	0.262321	0.809619	0.708984	0.935149	ENSSSCG00000000708(TNFRSF1A);ENSSSCG00000000769(BID);ENSSSCG00000000884(APAF1);ENSSSCG00000001516();ENSSSCG00000003112();ENSSSCG00000003460(CASP9);ENSSSCG00000008513(BIRC6);ENSSSCG00000009228(MAPK10);ENSSSCG00000009799(DIABLO);ENSSSCG00000010380(MAPK8);ENSSSCG00000010868(BECN2);ENSSSCG00000014010(MAPK9);ENSSSCG00000016714(CYCS);ENSSSCG00000017386(BECN1);ENSSSCG00000017548(NGFR);ENSSSCG00000017643…
KO05012	Parkinson disease	Human Diseases	Neurodegenerative diseases	108	0.196218	0.808586	0.862191	0.931604	ENSSSCG00000000045(NDUFA6);ENSSSCG00000000405();ENSSSCG00000000719(NDUFA9);ENSSSCG00000000784(LRRK2);ENSSSCG00000000884(APAF1);ENSSSCG00000000905();ENSSSCG00000001790();ENSSSCG00000002449(NDUFB1);ENSSSCG00000002462();ENSSSCG00000002907();ENSSSCG00000003261();ENSSSCG00000003334(UBE2J2);ENSSSCG00000003385(PARK7);ENSSSCG00000003460(CASP9);ENSSSCG00000003653(NDUFS5);ENSSSCG00000003903();ENSSSCG000000…
KO04668	TNF signaling pathway	Environmental Information Processing	Signal transduction	85	0.201679	0.801202	0.856884	0.938976	ENSSSCG00000000084(ATF4);ENSSSCG00000000087(TAB1);ENSSSCG00000000708(TNFRSF1A);ENSSSCG00000001009(RIPK1);ENSSSCG00000001403(LTA);ENSSSCG00000001404(TNF);ENSSSCG00000001430(ATF6B);ENSSSCG00000001556(MAPK14);ENSSSCG00000001952(NFKBIA);ENSSSCG00000001987(RIPK3);ENSSSCG00000002039(MMP14);ENSSSCG00000002383(FOS);ENSSSCG00000002525(TRAF3);ENSSSCG00000002716(MLKL);ENSSSCG00000002989(AKT2);ENSSSCG0000000…
KO00531	Glycosaminoglycan degradation	Metabolism	Glycan biosynthesis and metabolism	17	0.280394	0.798654	0.720157	0.93789	ENSSSCG00000001927();ENSSSCG00000002645(GALNS);ENSSSCG00000007003();ENSSSCG00000007739(GUSB);ENSSSCG00000009237(HPSE);ENSSSCG00000010535(HPSE2);ENSSSCG00000011404(HYAL1);ENSSSCG00000011405(HYAL2);ENSSSCG00000012731();ENSSSCG00000014073(HEXB);ENSSSCG00000016601(SPAM1);ENSSSCG00000016602();ENSSSCG00000016603(HYAL4);ENSSSCG00000017152(SGSH);ENSSSCG00000023715(GNS);ENSSSCG00000024119(GLB1);ENSSSCG000…
KO05160	Hepatitis C	Human Diseases	Infectious diseases	113	0.19126	0.788357	0.883978	0.949559	ENSSSCG00000000006(PPARA);ENSSSCG00000000396(STAT2);ENSSSCG00000000708(TNFRSF1A);ENSSSCG00000000769(BID);ENSSSCG00000000884(APAF1);ENSSSCG00000001009(RIPK1);ENSSSCG00000001404(TNF);ENSSSCG00000001516();ENSSSCG00000001565(CDKN1A);ENSSSCG00000001952(NFKBIA);ENSSSCG00000002002(IRF9);ENSSSCG00000002525(TRAF3);ENSSSCG00000002989(AKT2);ENSSSCG00000003178(IRF3);ENSSSCG00000003395(PIK3CD);ENSSSCG00000003…
KO04918	Thyroid hormone synthesis	Organismal Systems	Endocrine system	44	0.225079	0.785823	0.801942	0.948108	ENSSSCG00000000084(ATF4);ENSSSCG00000000175(ADCY6);ENSSSCG00000000555(ITPR2);ENSSSCG00000000849(HSP90B1);ENSSSCG00000001213(GPX6);ENSSSCG00000001214(GPX5);ENSSSCG00000001430(ATF6B);ENSSSCG00000001518(ITPR3);ENSSSCG00000001988(ADCY4);ENSSSCG00000003045();ENSSSCG00000003256(PRKCG);ENSSSCG00000004093(IYD);ENSSSCG00000004676(DUOXA2);ENSSSCG00000004779(PLCB2);ENSSSCG00000005318(CREB3);ENSSSCG000000056…
KO01524	Platinum drug resistance	Human Diseases	Drug resistance	55	0.212157	0.781208	0.848921	0.950216	ENSSSCG00000000488(MDM2);ENSSSCG00000000769(BID);ENSSSCG00000000884(APAF1);ENSSSCG00000001516();ENSSSCG00000001565(CDKN1A);ENSSSCG00000001683(POLH);ENSSSCG00000002623(GSTA1);ENSSSCG00000002627(GSTA4);ENSSSCG00000002989(AKT2);ENSSSCG00000003112();ENSSSCG00000003395(PIK3CD);ENSSSCG00000003460(CASP9);ENSSSCG00000003909();ENSSSCG00000005134(P14ARF);ENSSSCG00000005368(XPA);ENSSSCG00000006325(MGST3);EN…
KO05166	HTLV-I infection	Human Diseases	Infectious diseases	217	0.168689	0.768326	0.978078	0.964155	ENSSSCG00000000033(TSPO);ENSSSCG00000000068(EP300);ENSSSCG00000000084(ATF4);ENSSSCG00000000175(ADCY6);ENSSSCG00000000265(ESPL1);ENSSSCG00000000687(CD4);ENSSSCG00000000706(LTBR);ENSSSCG00000000708(TNFRSF1A);ENSSSCG00000000844(NFYB);ENSSSCG00000001229();ENSSSCG00000001341();ENSSSCG00000001396();ENSSSCG00000001398();ENSSSCG00000001403(LTA);ENSSSCG00000001404(TNF);ENSSSCG00000001430(ATF6B);ENSSSCG000…
KO04137	Mitophagy - animal	Cellular Processes	Transport and catabolism	57	0.206412	0.757832	0.86194	0.973017	ENSSSCG00000000084(ATF4);ENSSSCG00000000272(SP1);ENSSSCG00000000457(USP15);ENSSSCG00000000512(TBC1D15);ENSSSCG00000000645(GABARAPL1);ENSSSCG00000001621(TFEB);ENSSSCG00000002707(GABARAPL2);ENSSSCG00000002804(CSNK2A2);ENSSSCG00000003183(RRAS);ENSSSCG00000003193(TBC1D17);ENSSSCG00000003434(MFN2);ENSSSCG00000004032(PRKN);ENSSSCG00000004142(CITED2);ENSSSCG00000004370(ATG5);ENSSSCG00000004387();ENSSSCG…
KO04961	Endocrine and other factor-regulated calcium reabsorption	Organismal Systems	Excretory system	34	0.228027	0.75648	0.823762	0.969311	ENSSSCG00000000175(ADCY6);ENSSSCG00000002315(SLC8A3);ENSSSCG00000003045();ENSSSCG00000003106(AP2S1);ENSSSCG00000003199(AP2A1);ENSSSCG00000003256(PRKCG);ENSSSCG00000004779(PLCB2);ENSSSCG00000005641(DNM1);ENSSSCG00000006125(CALB1);ENSSSCG00000006296(ATP1B1);ENSSSCG00000006391(ATP1A4);ENSSSCG00000006740(ATP1A1);ENSSSCG00000007056(PLCB1);ENSSSCG00000007058(PLCB4);ENSSSCG00000007520();ENSSSCG000000079…
KO04622	RIG-I-like receptor signaling pathway	Organismal Systems	Immune system	54	0.207828	0.740141	0.887218	0.984496	ENSSSCG00000001009(RIPK1);ENSSSCG00000001404(TNF);ENSSSCG00000001556(MAPK14);ENSSSCG00000001952(NFKBIA);ENSSSCG00000002525(TRAF3);ENSSSCG00000003178(IRF3);ENSSSCG00000003729(RNF125);ENSSSCG00000004334(MAP3K7);ENSSSCG00000004370(ATG5);ENSSSCG00000005136(IFNE);ENSSSCG00000005152(IFN-DELTA-1);ENSSSCG00000005163(IFNB1);ENSSSCG00000005838(TRAF2);ENSSSCG00000006751(SIKE1);ENSSSCG00000007030(IKBKB);ENSS…
KO05110	Vibrio cholerae infection	Human Diseases	Infectious diseases	42	0.217981	0.736063	0.873786	0.983644	ENSSSCG00000000105(KDELR3);ENSSSCG00000000767();ENSSSCG00000001088();ENSSSCG00000001401(ATP6V1G2-DDX39B);ENSSSCG00000002688(PLCG2);ENSSSCG00000002776(ATP6V0D1);ENSSSCG00000003132();ENSSSCG00000004854(TJP1);ENSSSCG00000005037(ERO1A);ENSSSCG00000005247();ENSSSCG00000006054(ATP6V1C1);ENSSSCG00000006138(ATP6V0D2);ENSSSCG00000006263(ATP6V1H);ENSSSCG00000007356(PLCG1);ENSSSCG00000007520();ENSSSCG000000…
KO04964	Proximal tubule bicarbonate reclamation	Organismal Systems	Excretory system	14	0.270164	0.725589	0.831703	0.98922	ENSSSCG00000000401();ENSSSCG00000002009(PCK2);ENSSSCG00000003045();ENSSSCG00000006140(CA2);ENSSSCG00000006296(ATP1B1);ENSSSCG00000006391(ATP1A4);ENSSSCG00000006740(ATP1A1);ENSSSCG00000007507(PCK1);ENSSSCG00000008943(SLC4A4);ENSSSCG00000010368(GLUD1);ENSSSCG00000011397(SLC38A3);ENSSSCG00000011676();ENSSSCG00000012606(ATP1B4);ENSSSCG00000014896();ENSSSCG00000015084();ENSSSCG00000016056(GLS);ENSSSCG…
KO00190	Oxidative phosphorylation	Metabolism	Energy metabolism	102	0.176525	0.721031	0.959335	0.988808	ENSSSCG00000000045(NDUFA6);ENSSSCG00000000405();ENSSSCG00000000719(NDUFA9);ENSSSCG00000000767();ENSSSCG00000000905();ENSSSCG00000001088();ENSSSCG00000001401(ATP6V1G2-DDX39B);ENSSSCG00000001790();ENSSSCG00000002449(NDUFB1);ENSSSCG00000002462();ENSSSCG00000002776(ATP6V0D1);ENSSSCG00000002902(ATP4A);ENSSSCG00000002907();ENSSSCG00000003261();ENSSSCG00000003653(NDUFS5);ENSSSCG00000003903();ENSSSCG0000…
KO00220	Arginine biosynthesis	Metabolism	Amino acid metabolism	13	0.268648	0.720949	0.848303	0.98359	ENSSSCG00000000401();ENSSSCG00000002294(ARG2);ENSSSCG00000002847(GPT2);ENSSSCG00000004195(ARG1);ENSSSCG00000005701(ASS1);ENSSSCG00000005901(GPT);ENSSSCG00000007738();ENSSSCG00000009856(NOS1);ENSSSCG00000010368(GLUD1);ENSSSCG00000010537(GOT1);ENSSSCG00000012236(OTC);ENSSSCG00000015545(GLUL);ENSSSCG00000016056(GLS);ENSSSCG00000016159(CPS1);ENSSSCG00000016450(NOS3);ENSSSCG00000017755(NOS2);ENSSSCG00…
KO04970	Salivary secretion	Organismal Systems	Digestive system	39	0.209204	0.708439	0.933852	0.989734	ENSSSCG00000000175(ADCY6);ENSSSCG00000000211(AQP5);ENSSSCG00000000492(LYZ);ENSSSCG00000000555(ITPR2);ENSSSCG00000001518(ITPR3);ENSSSCG00000001988(ADCY4);ENSSSCG00000003045();ENSSSCG00000003069(KCNN4);ENSSSCG00000003256(PRKCG);ENSSSCG00000003569(SLC9A1);ENSSSCG00000004779(PLCB2);ENSSSCG00000006296(ATP1B1);ENSSSCG00000006391(ATP1A4);ENSSSCG00000006740(ATP1A1);ENSSSCG00000007056(PLCB1);ENSSSCG000000…
KO04934	Cushing syndrome	Human Diseases	Endocrine and metabolic diseases	90	0.17518	0.701661	0.978062	0.990408	ENSSSCG00000000082(CACNA1I);ENSSSCG00000000084(ATF4);ENSSSCG00000000175(ADCY6);ENSSSCG00000000182(WNT10B);ENSSSCG00000000183(WNT1);ENSSSCG00000000272(SP1);ENSSSCG00000000555(ITPR2);ENSSSCG00000000759(WNT5B);ENSSSCG00000001428(CYP21A2);ENSSSCG00000001430(ATF6B);ENSSSCG00000001518(ITPR3);ENSSSCG00000001565(CDKN1A);ENSSSCG00000001810(PDE8A);ENSSSCG00000001988(ADCY4);ENSSSCG00000002855();ENSSSCG00000…
KO05168	Herpes simplex infection	Human Diseases	Infectious diseases	307	0.146843	0.691585	1	0.993373	ENSSSCG00000000087(TAB1);ENSSSCG00000000293();ENSSSCG00000000396(STAT2);ENSSSCG00000000708(TNFRSF1A);ENSSSCG00000000769(BID);ENSSSCG00000000799(IRAK4);ENSSSCG00000000846(HCFC2);ENSSSCG00000000884(APAF1);ENSSSCG00000001164(ZNF184);ENSSSCG00000001229();ENSSSCG00000001341();ENSSSCG00000001396();ENSSSCG00000001398();ENSSSCG00000001403(LTA);ENSSSCG00000001404(TNF);ENSSSCG00000001453(HLA-DRA);ENSSSCG00…
KO04919	Thyroid hormone signaling pathway	Organismal Systems	Endocrine system	92	0.168267	0.687795	0.976827	0.990927	ENSSSCG00000000068(EP300);ENSSSCG00000000488(MDM2);ENSSSCG00000000585(SLCO1C1);ENSSSCG00000000590(PLCZ1);ENSSSCG00000001440(NOTCH4);ENSSSCG00000001474(RXRB);ENSSSCG00000001716(RCAN2);ENSSSCG00000001880(SIN3A);ENSSSCG00000002029(MYH7);ENSSSCG00000002688(PLCG2);ENSSSCG00000002989(AKT2);ENSSSCG00000003045();ENSSSCG00000003256(PRKCG);ENSSSCG00000003395(PIK3CD);ENSSSCG00000003413(MTOR);ENSSSCG00000003…
KO04911	Insulin secretion	Organismal Systems	Endocrine system	39	0.202167	0.684223	0.922027	0.988082	ENSSSCG00000000084(ATF4);ENSSSCG00000000175(ADCY6);ENSSSCG00000001430(ATF6B);ENSSSCG00000001518(ITPR3);ENSSSCG00000001589(GLP1R);ENSSSCG00000001988(ADCY4);ENSSSCG00000003045();ENSSSCG00000003069(KCNN4);ENSSSCG00000003256(PRKCG);ENSSSCG00000004779(PLCB2);ENSSSCG00000005318(CREB3);ENSSSCG00000006296(ATP1B1);ENSSSCG00000006391(ATP1A4);ENSSSCG00000006542(KCNN3);ENSSSCG00000006560(CREB3L4);ENSSSCG0000…
KO05134	Legionellosis	Human Diseases	Infectious diseases	47	0.184542	0.657124	0.95438	0.999332	ENSSSCG00000000884(APAF1);ENSSSCG00000001404(TNF);ENSSSCG00000001952(NFKBIA);ENSSSCG00000003460(CASP9);ENSSSCG00000004169(HBS1L);ENSSSCG00000004489();ENSSSCG00000005300(VCP);ENSSSCG00000005503(TLR4);ENSSSCG00000005917(HSF1);ENSSSCG00000007754(ITGAM);ENSSSCG00000008087(IL1B2);ENSSSCG00000008088();ENSSSCG00000008359(RAB1A);ENSSSCG00000008953(CXCL8);ENSSSCG00000008959(CXCL2);ENSSSCG00000009002(TLR2)…
KO04976	Bile secretion	Organismal Systems	Digestive system	34	0.198891	0.653022	0.955513	0.996297	ENSSSCG00000000175(ADCY6);ENSSSCG00000000584(SLCO1A2);ENSSSCG00000000875(NR1H4);ENSSSCG00000001988(ADCY4);ENSSSCG00000002313(SLC10A1);ENSSSCG00000003045();ENSSSCG00000003565(NR0B2);ENSSSCG00000003569(SLC9A1);ENSSSCG00000004041(SLC22A1);ENSSSCG00000004597(AQP9);ENSSSCG00000004923(SLC51B);ENSSSCG00000005398();ENSSSCG00000006140(CA2);ENSSSCG00000006238(CYP7A1);ENSSSCG00000006296(ATP1B1);ENSSSCG00000…
KO04550	Signaling pathways regulating pluripotency of stem cells	Cellular Processes	Cellular community - eukaryotes	69	0.169339	0.652622	0.972527	0.991392	ENSSSCG00000000182(WNT10B);ENSSSCG00000000183(WNT1);ENSSSCG00000000233(ACVR1B);ENSSSCG00000000442(INHBE);ENSSSCG00000000759(WNT5B);ENSSSCG00000000857(IGF1);ENSSSCG00000000937(MYF5);ENSSSCG00000001061(JARID2);ENSSSCG00000001393();ENSSSCG00000001556(MAPK14);ENSSSCG00000002388(ESRRB);ENSSSCG00000002752(ZFHX3);ENSSSCG00000002989(AKT2);ENSSSCG00000003342(DVL1);ENSSSCG00000003395(PIK3CD);ENSSSCG0000000…
KO00604	Glycosphingolipid biosynthesis - ganglio series	Metabolism	Glycan biosynthesis and metabolism	13	0.232496	0.595509	0.935484	1	ENSSSCG00000000433(B4GALNT1);ENSSSCG00000001503(B3GALT4);ENSSSCG00000001927();ENSSSCG00000005623();ENSSSCG00000005628(ST6GALNAC4);ENSSSCG00000005943(ST3GAL1);ENSSSCG00000008227(ST3GAL5);ENSSSCG00000014073(HEXB);ENSSSCG00000024119(GLB1);ENSSSCG00000024494(ST6GALNAC3);ENSSSCG00000025316();ENSSSCG00000031329(ST8SIA1);ENSSSCG00000032053(ST8SIA5);ENSSSCG00000033425(ST6GALNAC5);ENSSSCG00000038843(ST3GA…
KO03430	Mismatch repair	Genetic Information Processing	Replication and repair	22	0.198982	0.58966	0.961014	1	ENSSSCG00000002378(MLH3);ENSSSCG00000003128(LIG1);ENSSSCG00000003216(POLD1);ENSSSCG00000003583(RPA2);ENSSSCG00000007590(PMS2);ENSSSCG00000008428(MSH2);ENSSSCG00000008788(RFC1);ENSSSCG00000009349(RFC3);ENSSSCG00000009854(RFC5);ENSSSCG00000010865(EXO1);ENSSSCG00000011804(RFC4);ENSSSCG00000012916();ENSSSCG00000014126(MSH3);ENSSSCG00000016488(SSBP1);ENSSSCG00000016753(POLD2);ENSSSCG00000017822(RPA1);…
KO04710	Circadian rhythm	Organismal Systems	Environmental adaptation	26	0.187192	0.585202	0.964567	0.999372	ENSSSCG00000000107();ENSSSCG00000000164(CRY1);ENSSSCG00000000185(PRKAG1);ENSSSCG00000004576(RORA);ENSSSCG00000005268(RORB);ENSSSCG00000006703(PRKAB2);ENSSSCG00000008171(NPAS2);ENSSSCG00000008909(CLOCK);ENSSSCG00000009472(FBXL3);ENSSSCG00000009840(PRKAB1);ENSSSCG00000010563(BTRC);ENSSSCG00000013270(CRY2);ENSSSCG00000013397(ARNTL);ENSSSCG00000015455(CUL1);ENSSSCG00000016200(PRKAG3);ENSSSCG000000163…
KO03040	Spliceosome	Genetic Information Processing	Transcription	119	0.135239	0.568561	0.996497	0.997947	ENSSSCG00000000058(SNU13);ENSSSCG00000000176(DDX23);ENSSSCG00000000204(PRPF40B);ENSSSCG00000000288();ENSSSCG00000000611();ENSSSCG00000000635(MAGOHB);ENSSSCG00000000895(SNRPF);ENSSSCG00000001376(DHX16);ENSSSCG00000001400(DDX39B);ENSSSCG00000001531(SNRPC);ENSSSCG00000001564(SRSF3);ENSSSCG00000001708(CDC5L);ENSSSCG00000002034(ACIN1);ENSSSCG00000002748(DHX38);ENSSSCG00000002998(SNRPA);ENSSSCG00000003…
KO03460	Fanconi anemia pathway	Genetic Information Processing	Replication and repair	49	0.150454	0.544589	0.992467	0.996781	ENSSSCG00000001546(FANCE);ENSSSCG00000001683(POLH);ENSSSCG00000001816(BLM);ENSSSCG00000001837(FANCI);ENSSSCG00000003403();ENSSSCG00000003583(RPA2);ENSSSCG00000003820(USP1);ENSSSCG00000004529(POLI);ENSSSCG00000004766(RAD51);ENSSSCG00000004845(FAN1);ENSSSCG00000005000(FANCM);ENSSSCG00000007590(PMS2);ENSSSCG00000007881(ERCC4);ENSSSCG00000007954(SLX4);ENSSSCG00000008022(TELO2);ENSSSCG00000008179(REV1…
KO00533	Glycosaminoglycan biosynthesis - keratan sulfate	Metabolism	Glycan biosynthesis and metabolism	11	0.193628	0.482909	0.990291	0.997221	ENSSSCG00000002283(FUT8);ENSSSCG00000002709();ENSSSCG00000002737(CHST4);ENSSSCG00000003234();ENSSSCG00000005943(ST3GAL1);ENSSSCG00000006360(B4GALT3);ENSSSCG00000008374(B3GNT2);ENSSSCG00000010117();ENSSSCG00000011903(B4GALT4);ENSSSCG00000013273(CHST1);ENSSSCG00000022031(CHST2);ENSSSCG00000026793(B4GALT2);ENSSSCG00000033015(B3GNT7);ENSSSCG00000034059(ST3GAL3);ENSSSCG00000035454(B4GALT1);ENSSSCG0000…
