# Supplementary material for: Integrated Proteotranscriptomics Reveals Differences in Molecular Immunity between Min and Large White Pig Breeds
Source: Biology (Basel). 2022 Nov 25;11(12):1708. doi: 10.3390/biology11121708 (PMC9775064; doi:10.3390/biology11121708)
Supplement: Supplementary file 1 [file biology-11-01708-s001.zip › Supplemental Table S5.xlsx]

## Sheet: Sheet1
Table S5: Protein–mRNA pairs in nine quadrants
mrna_id	pep_id	mrna_log2fc	pep_log2fc	part
ENSSSCG00000030830	ENSSSCG00000030830	-5.34484	-1.59976	7
ENSSSCG00000035443	ENSSSCG00000035443	1.00042	-0.990805	1
ENSSSCG00000040910	ENSSSCG00000040910	-0.254203	-0.197031	5
ENSSSCG00000038688	ENSSSCG00000038688	0.117051	-0.0099915	5
ENSSSCG00000035849	ENSSSCG00000035849	-7.58142	-0.822965	7
ENSSSCG00000038089	ENSSSCG00000038089	-0.106118	0.499584	6
ENSSSCG00000033991	ENSSSCG00000033991	-1.53092	-0.304941	7
ENSSSCG00000036983	ENSSSCG00000036983	2.08892	-0.5514	1
ENSSSCG00000001701	ENSSSCG00000001701	0.84314	-0.0230878	5
ENSSSCG00000034961	ENSSSCG00000034961	-0.0552525	-1.44278	4
ENSSSCG00000040306	ENSSSCG00000040306	-0.774045	0.0428422	5
ENSSSCG00000008700	ENSSSCG00000008700	-0.141053	0.121274	5
ENSSSCG00000037606	ENSSSCG00000037606	-0.0993746	0.369616	6
ENSSSCG00000003914	ENSSSCG00000003914	-0.775227	0.695032	6
ENSSSCG00000037487	ENSSSCG00000037487	0.464265	-0.122916	5
ENSSSCG00000003086	ENSSSCG00000003086	2.90943	0.371087	3
ENSSSCG00000015664	ENSSSCG00000015664	-0.347943	0.0120913	5
ENSSSCG00000039425	ENSSSCG00000039425	-0.169066	1.22188	6
ENSSSCG00000016034	ENSSSCG00000016034	1.80529	0.189273	2
ENSSSCG00000038125	ENSSSCG00000038125	2.42866	0.412235	3
ENSSSCG00000001921	ENSSSCG00000001921	-0.0988685	0.0922394	5
ENSSSCG00000007287	ENSSSCG00000007287	0.1636	0.217367	5
ENSSSCG00000038706	ENSSSCG00000038706	1.56586	-0.162294	2
ENSSSCG00000014628	ENSSSCG00000014628	-0.128986	-0.598939	4
ENSSSCG00000011453	ENSSSCG00000011453	-0.525994	0.796961	6
ENSSSCG00000037775	ENSSSCG00000037775	0.0365399	-0.125838	5
ENSSSCG00000034633	ENSSSCG00000034633	2.56821	1.87879	3
ENSSSCG00000004489	ENSSSCG00000004489	-0.0264505	1.04483	6
ENSSSCG00000004001	ENSSSCG00000004001	-0.16399	0.106864	5
ENSSSCG00000010281	ENSSSCG00000010281	-0.949188	-0.202581	5
ENSSSCG00000032595	ENSSSCG00000032595	0.365303	-0.280845	4
ENSSSCG00000032653	ENSSSCG00000032653	-0.024568	0.804045	6
ENSSSCG00000015140	ENSSSCG00000015140	0.342628	0.72536	6
ENSSSCG00000008510	ENSSSCG00000008510	-0.0562716	-0.414588	4
ENSSSCG00000025523	ENSSSCG00000025523	-2.88654	-0.19936	8
ENSSSCG00000040793	ENSSSCG00000040793	8.07359	0.265585	3
ENSSSCG00000033457	ENSSSCG00000033457	0.0434211	-0.654329	4
ENSSSCG00000013366	ENSSSCG00000013366	0.0195099	0.20209	5
ENSSSCG00000035335	ENSSSCG00000035335	0.810046	0.249096	5
ENSSSCG00000031595	ENSSSCG00000031595	-0.250667	1.64429	6
ENSSSCG00000013992	ENSSSCG00000013992	-0.13223	-1.0233	4
ENSSSCG00000015106	ENSSSCG00000015106	1.36576	0.447781	3
ENSSSCG00000031866	ENSSSCG00000031866	0.428248	-1.62316	4
ENSSSCG00000034639	ENSSSCG00000034639	-0.13695	0.49317	6
ENSSSCG00000015555	ENSSSCG00000015555	-0.926834	0.871041	6
ENSSSCG00000004192	ENSSSCG00000004192	-0.313821	-1.51284	4
ENSSSCG00000006933	ENSSSCG00000006933	-2.11921	-0.108017	8
ENSSSCG00000017261	ENSSSCG00000017261	-5.89836	-0.019443	8
ENSSSCG00000002277	ENSSSCG00000002277	0.306804	-1.2112	4
ENSSSCG00000032749	ENSSSCG00000032749	0.31606	0.683623	6
ENSSSCG00000006831	ENSSSCG00000006831	-0.224125	-0.249189	5
ENSSSCG00000008103	ENSSSCG00000008103	-0.419858	0.405655	6
ENSSSCG00000033640	ENSSSCG00000033640	-0.198313	-1.28663	4
ENSSSCG00000036224	ENSSSCG00000036224	0.601078	-0.681394	4
ENSSSCG00000003812	ENSSSCG00000003812	1.23901	-0.795332	1
ENSSSCG00000014184	ENSSSCG00000014184	-1.8141	0.407587	9
ENSSSCG00000013736	ENSSSCG00000013736	0.13309	1.85757	6
ENSSSCG00000036286	ENSSSCG00000036286	0.896631	0.316443	6
ENSSSCG00000037508	ENSSSCG00000037508	-0.125113	0.262044	5
ENSSSCG00000025463	ENSSSCG00000025463	-0.106912	0.115831	5
ENSSSCG00000002965	ENSSSCG00000002965	1.80483	0.135234	2
ENSSSCG00000040391	ENSSSCG00000040391	0.63627	-0.0759282	5
ENSSSCG00000001927	ENSSSCG00000001927	0.0775313	-0.56119	4
ENSSSCG00000027665	ENSSSCG00000027665	0.354083	-0.210322	5
ENSSSCG00000036814	ENSSSCG00000036814	0.10414	0.190635	5
ENSSSCG00000005317	ENSSSCG00000005317	-0.424722	-0.44169	4
ENSSSCG00000001819	ENSSSCG00000001819	-0.0680872	0.661331	6
ENSSSCG00000005455	ENSSSCG00000005455	-0.0586238	-0.371351	4
ENSSSCG00000005316	ENSSSCG00000005316	0.0995235	-0.945832	4
ENSSSCG00000025629	ENSSSCG00000025629	0.234033	2.39847	6
ENSSSCG00000015657	ENSSSCG00000015657	-0.92914	-0.48678	4
ENSSSCG00000032237	ENSSSCG00000032237	0.130266	-1.38549	4
ENSSSCG00000031128	ENSSSCG00000031128	0.976727	-0.0553369	5
ENSSSCG00000001229	ENSSSCG00000001229	0.00715636	0.39941	6
ENSSSCG00000003898	ENSSSCG00000003898	0.108189	-0.312854	4
ENSSSCG00000003514	ENSSSCG00000003514	-0.401912	-0.0658296	5
ENSSSCG00000010467	ENSSSCG00000010467	2.66073	-0.225273	2
ENSSSCG00000005840	ENSSSCG00000005840	-0.29212	0.274274	6
ENSSSCG00000008595	ENSSSCG00000008595	0.764142	0.492029	6
ENSSSCG00000038940	ENSSSCG00000038940	0.253971	-0.0725795	5
ENSSSCG00000027609	ENSSSCG00000027609	-0.0443257	0.000995002	5
ENSSSCG00000040770	ENSSSCG00000040770	-0.796545	0.963833	6
ENSSSCG00000036438	ENSSSCG00000036438	-0.369097	-0.800109	4
ENSSSCG00000005512	ENSSSCG00000005512	0.178721	0.143847	5
ENSSSCG00000010517	ENSSSCG00000010517	1.26929	-0.0992687	2
ENSSSCG00000006524	ENSSSCG00000006524	-0.00190315	0.343493	6
ENSSSCG00000013369	ENSSSCG00000013369	0.0518793	-2.56284	4
ENSSSCG00000031719	ENSSSCG00000031719	-4.13275	-0.232733	8
ENSSSCG00000000010	ENSSSCG00000000010	0.0556338	0.126051	5
ENSSSCG00000015661	ENSSSCG00000015661	-2.05326	0.0135445	8
ENSSSCG00000005024	ENSSSCG00000005024	0.0034964	0.567193	6
ENSSSCG00000039222	ENSSSCG00000039222	3.00335	-0.162427	2
ENSSSCG00000011443	ENSSSCG00000011443	0.161815	0.751562	6
ENSSSCG00000017277	ENSSSCG00000017277	0.00248104	-1.27196	4
ENSSSCG00000034151	ENSSSCG00000034151	-0.232667	-0.259205	5
ENSSSCG00000039146	ENSSSCG00000039146	1.01272	-0.407265	1
ENSSSCG00000040849	ENSSSCG00000040849	-2.3367	-0.175966	8
ENSSSCG00000000515	ENSSSCG00000000515	0.180851	-0.752034	4
ENSSSCG00000008397	ENSSSCG00000008397	0.221269	-0.129633	5
ENSSSCG00000009138	ENSSSCG00000009138	0.0454942	0.0996443	5
ENSSSCG00000034058	ENSSSCG00000034058	0.0656396	-0.455751	4
ENSSSCG00000002535	ENSSSCG00000002535	-0.304495	0.761879	6
ENSSSCG00000025109	ENSSSCG00000025109	-0.588781	-0.704672	4
ENSSSCG00000040163	ENSSSCG00000040163	-0.00322325	-4.0204	4
ENSSSCG00000034131	ENSSSCG00000034131	0.127654	-0.743919	4
ENSSSCG00000011524	ENSSSCG00000011524	0.332632	0.351755	6
ENSSSCG00000039103	ENSSSCG00000039103	0.0996779	-0.0444314	5
ENSSSCG00000022739	ENSSSCG00000022739	-0.0219488	0.607246	6
ENSSSCG00000033114	ENSSSCG00000033114	0.227316	-1.60613	4
ENSSSCG00000010283	ENSSSCG00000010283	1.78686	0.0923444	2
ENSSSCG00000004049	ENSSSCG00000004049	-0.0376409	-0.611698	4
ENSSSCG00000005494	ENSSSCG00000005494	-0.0852366	0.230086	5
ENSSSCG00000001950	ENSSSCG00000001950	0.211444	0.372541	6
ENSSSCG00000033299	ENSSSCG00000033299	-0.0450147	-1.14742	4
ENSSSCG00000006651	ENSSSCG00000006651	-0.224774	0.326517	6
ENSSSCG00000015332	ENSSSCG00000015332	0.3122	1.46857	6
ENSSSCG00000025470	ENSSSCG00000025470	1.88635	0.180767	2
ENSSSCG00000001917	ENSSSCG00000001917	-0.104025	-0.169135	5
ENSSSCG00000017818	ENSSSCG00000017818	2.00276	0.154557	2
ENSSSCG00000034617	ENSSSCG00000034617	-3.57947	0.504149	9
ENSSSCG00000007436	ENSSSCG00000007436	-3.28244	-0.551077	7
ENSSSCG00000036007	ENSSSCG00000036007	-0.183895	-0.102345	5
ENSSSCG00000034984	ENSSSCG00000034984	0.239336	0.381001	6
ENSSSCG00000008229	ENSSSCG00000008229	1.92441	0.816911	3
ENSSSCG00000038509	ENSSSCG00000038509	-0.14652	-0.18606	5
ENSSSCG00000000802	ENSSSCG00000000802	0.0233825	0.639007	6
ENSSSCG00000032330	ENSSSCG00000032330	-0.251516	0.138815	5
ENSSSCG00000036618	ENSSSCG00000036618	-3.50768	-0.0794418	8
ENSSSCG00000026383	ENSSSCG00000026383	-0.214336	0.0356576	5
ENSSSCG00000035824	ENSSSCG00000035824	0.115699	0.0334397	5
ENSSSCG00000011450	ENSSSCG00000011450	0.607887	0.0897536	5
ENSSSCG00000036013	ENSSSCG00000036013	0.354248	-0.191359	5
ENSSSCG00000013022	ENSSSCG00000013022	-0.0277506	0.350643	6
ENSSSCG00000014292	ENSSSCG00000014292	0.266052	0.213643	5
ENSSSCG00000006140	ENSSSCG00000006140	0.310148	1.58196	6
ENSSSCG00000022343	ENSSSCG00000022343	-0.0549045	4.87801	6
ENSSSCG00000001930	ENSSSCG00000001930	-5.36611	0.202632	8
ENSSSCG00000006345	ENSSSCG00000006345	-0.122242	0.281138	6
ENSSSCG00000015402	ENSSSCG00000015402	5.01685	1.4532	3
ENSSSCG00000001832	ENSSSCG00000001832	-0.177993	0.303385	6
ENSSSCG00000008239	ENSSSCG00000008239	-0.317111	-0.548059	4
ENSSSCG00000015249	ENSSSCG00000015249	0.663359	1.51424	6
ENSSSCG00000017759	ENSSSCG00000017759	0.0512499	-0.400024	4
ENSSSCG00000038745	ENSSSCG00000038745	3.85927	0.12839	2
ENSSSCG00000021206	ENSSSCG00000021206	-2.68959	1.0821	9
ENSSSCG00000000789	ENSSSCG00000000789	0.389993	0.0297717	5
ENSSSCG00000037913	ENSSSCG00000037913	0.0485146	-0.34652	4
ENSSSCG00000008948	ENSSSCG00000008948	-0.209801	0.0828964	5
ENSSSCG00000034357	ENSSSCG00000034357	-0.226236	-0.0041885	5
ENSSSCG00000006861	ENSSSCG00000006861	0.237027	0.207052	5
ENSSSCG00000010893	ENSSSCG00000010893	-0.0806553	0.183872	5
ENSSSCG00000011799	ENSSSCG00000011799	1.52057	-0.0690684	2
ENSSSCG00000037475	ENSSSCG00000037475	1.54317	-2.43796	1
ENSSSCG00000036614	ENSSSCG00000036614	5.16072	0.200073	2
ENSSSCG00000032444	ENSSSCG00000032444	-0.111322	0.482766	6
ENSSSCG00000031640	ENSSSCG00000031640	-0.42319	-0.0364071	5
ENSSSCG00000034000	ENSSSCG00000034000	-0.527177	0.082872	5
ENSSSCG00000020657	ENSSSCG00000020657	0.0702174	-0.461058	4
ENSSSCG00000032556	ENSSSCG00000032556	-0.230971	0.404001	6
ENSSSCG00000035454	ENSSSCG00000035454	-0.142485	0.138677	5
ENSSSCG00000030371	ENSSSCG00000030371	0.573034	0.102846	5
ENSSSCG00000040009	ENSSSCG00000040009	-0.0250835	-0.477557	4
ENSSSCG00000005601	ENSSSCG00000005601	0.183223	0.276367	6
ENSSSCG00000031274	ENSSSCG00000031274	-0.379841	0.00566505	5
ENSSSCG00000012971	ENSSSCG00000012971	0.26161	-0.0927553	5
ENSSSCG00000007642	ENSSSCG00000007642	-5.23945	-0.0468191	8
ENSSSCG00000005638	ENSSSCG00000005638	-0.0439274	-0.131965	5
ENSSSCG00000030421	ENSSSCG00000030421	-0.00867024	-0.0212392	5
ENSSSCG00000001723	ENSSSCG00000001723	-0.421869	0.11755	5
ENSSSCG00000035293	ENSSSCG00000035293	2.85129	0.212927	2
ENSSSCG00000003582	ENSSSCG00000003582	-4.72613	0.0165824	8
ENSSSCG00000004931	ENSSSCG00000004931	1.52745	0.121033	2
ENSSSCG00000015476	ENSSSCG00000015476	-0.37397	-0.10059	5
ENSSSCG00000032931	ENSSSCG00000032931	-0.29247	-0.163088	5
ENSSSCG00000028674	ENSSSCG00000028674	-7.31212	-0.633566	7
ENSSSCG00000022236	ENSSSCG00000022236	1.29516	-0.763909	1
ENSSSCG00000040689	ENSSSCG00000040689	0.271853	-0.379865	4
ENSSSCG00000005575	ENSSSCG00000005575	0.272912	0.111302	5
ENSSSCG00000040631	ENSSSCG00000040631	0.991607	0.247734	5
ENSSSCG00000024402	ENSSSCG00000024402	-1.01386	0.151744	8
ENSSSCG00000003524	ENSSSCG00000003524	-1.64142	-0.112096	8
ENSSSCG00000039426	ENSSSCG00000039426	-0.0895341	-3.93912	4
ENSSSCG00000038719	ENSSSCG00000038719	0.968109	0.211247	5
ENSSSCG00000023426	ENSSSCG00000023426	1.43081	0.516355	3
ENSSSCG00000037449	ENSSSCG00000037449	-1.20336	0.3652	9
ENSSSCG00000025652	ENSSSCG00000025652	-2.52647	0.278346	9
ENSSSCG00000027257	ENSSSCG00000027257	-0.956633	0.347711	6
ENSSSCG00000007381	ENSSSCG00000007381	1.2123	0.0824725	2
ENSSSCG00000035379	ENSSSCG00000035379	-0.378647	-0.10476	5
ENSSSCG00000011451	ENSSSCG00000011451	-0.124838	-0.174948	5
ENSSSCG00000029160	ENSSSCG00000029160	3.40808	0.314466	3
ENSSSCG00000032971	ENSSSCG00000032971	-0.171346	0.118458	5
ENSSSCG00000040940	ENSSSCG00000040940	1.33382	-0.169154	2
ENSSSCG00000031781	ENSSSCG00000031781	-7.27095	0.414089	9
ENSSSCG00000013041	ENSSSCG00000013041	3.11272	-0.803779	1
ENSSSCG00000005997	ENSSSCG00000005997	0.671664	0.753354	6
ENSSSCG00000033146	ENSSSCG00000033146	0.222429	-0.0358814	5
ENSSSCG00000002481	ENSSSCG00000002481	-1.54422	0.0356325	8
ENSSSCG00000005507	ENSSSCG00000005507	0.215654	0.517961	6
ENSSSCG00000012146	ENSSSCG00000012146	0.271661	0.353627	6
ENSSSCG00000039488	ENSSSCG00000039488	-0.183933	0.036442	5
ENSSSCG00000006355	ENSSSCG00000006355	0.0736642	0.232856	5
ENSSSCG00000015894	ENSSSCG00000015894	0.00486946	0.574045	6
ENSSSCG00000040651	ENSSSCG00000040651	-1.44902	0.534027	9
ENSSSCG00000008359	ENSSSCG00000008359	-0.21079	-0.458807	4
ENSSSCG00000002684	ENSSSCG00000002684	-7.88952	0.190048	8
ENSSSCG00000001427	ENSSSCG00000001427	4.78367	0.60119	3
ENSSSCG00000026585	ENSSSCG00000026585	0.0333855	0.0955927	5
ENSSSCG00000011740	ENSSSCG00000011740	-0.104254	0.660358	6
ENSSSCG00000013513	ENSSSCG00000013513	-0.0852876	0.563315	6
ENSSSCG00000035611	ENSSSCG00000035611	0.395132	0.828697	6
ENSSSCG00000006403	ENSSSCG00000006403	-0.11602	1.51335	6
ENSSSCG00000032557	ENSSSCG00000032557	0.630731	0.284814	6
ENSSSCG00000013391	ENSSSCG00000013391	3.16348	0.596975	3
ENSSSCG00000001849	ENSSSCG00000001849	0.1226	-1.14978	4
ENSSSCG00000014441	ENSSSCG00000014441	-0.367112	0.0326617	5
ENSSSCG00000005786	ENSSSCG00000005786	1.12417	0.106509	2
ENSSSCG00000013551	ENSSSCG00000013551	0.963382	0.215029	5
ENSSSCG00000036924	ENSSSCG00000036924	0.283582	0.406448	6
ENSSSCG00000008638	ENSSSCG00000008638	-0.203332	-5.10895	4
ENSSSCG00000002868	ENSSSCG00000002868	0.0125713	0.112692	5
ENSSSCG00000035296	ENSSSCG00000035296	0.24675	-1.00765	4
ENSSSCG00000033512	ENSSSCG00000033512	0.491185	-0.379405	4
ENSSSCG00000001780	ENSSSCG00000001780	0.602894	0.863177	6
ENSSSCG00000036135	ENSSSCG00000036135	1.46638	-0.187694	2
ENSSSCG00000003697	ENSSSCG00000003697	-0.238715	-0.0825987	5
ENSSSCG00000003402	ENSSSCG00000003402	-0.290637	0.219476	5
ENSSSCG00000022738	ENSSSCG00000022738	-0.0850345	-0.144582	5
ENSSSCG00000010955	ENSSSCG00000010955	0.469628	0.0779046	5
ENSSSCG00000014725	ENSSSCG00000014725	-2.37368	1.94035	9
ENSSSCG00000016330	ENSSSCG00000016330	-0.0795733	0.532898	6
ENSSSCG00000031236	ENSSSCG00000031236	-0.424001	-1.42518	4
ENSSSCG00000011137	ENSSSCG00000011137	0.338772	0.466243	6
ENSSSCG00000016604	ENSSSCG00000016604	-0.0555697	0.244353	5
ENSSSCG00000022246	ENSSSCG00000022246	-0.314073	0.147341	5
ENSSSCG00000015493	ENSSSCG00000015493	-0.0844276	0.0295991	5
ENSSSCG00000035256	ENSSSCG00000035256	0.161368	-0.982735	4
ENSSSCG00000010834	ENSSSCG00000010834	0.192708	0.873254	6
ENSSSCG00000008517	ENSSSCG00000008517	0.30779	-0.776182	4
ENSSSCG00000023322	ENSSSCG00000023322	0.27156	0.376158	6
ENSSSCG00000022506	ENSSSCG00000022506	-0.404556	0.328672	6
ENSSSCG00000005072	ENSSSCG00000005072	-0.241045	0.409804	6
ENSSSCG00000006287	ENSSSCG00000006287	0.158395	-0.451528	4
ENSSSCG00000011959	ENSSSCG00000011959	2.30022	-0.260984	2
ENSSSCG00000004038	ENSSSCG00000004038	2.47117	0.367083	3
ENSSSCG00000015535	ENSSSCG00000015535	-0.0619801	0.420713	6
ENSSSCG00000000908	ENSSSCG00000000908	3.10319	0.205211	2
ENSSSCG00000011802	ENSSSCG00000011802	-0.292063	-0.0153799	5
ENSSSCG00000039582	ENSSSCG00000039582	-0.232975	0.196813	5
ENSSSCG00000005338	ENSSSCG00000005338	-0.164656	0.104691	5
ENSSSCG00000036132	ENSSSCG00000036132	-0.000502591	-0.186677	5
ENSSSCG00000013720	ENSSSCG00000013720	0.252315	-0.313486	4
ENSSSCG00000009132	ENSSSCG00000009132	0.949873	-0.586997	4
ENSSSCG00000005488	ENSSSCG00000005488	0.114764	-0.786855	4
ENSSSCG00000033760	ENSSSCG00000033760	0.164345	-2.05111	4
ENSSSCG00000017355	ENSSSCG00000017355	-0.318664	-0.165129	5
ENSSSCG00000006911	ENSSSCG00000006911	-0.0689881	-0.375558	4
ENSSSCG00000011527	ENSSSCG00000011527	-0.0824672	0.111912	5
ENSSSCG00000050398	ENSSSCG00000050398	-0.222728	0.69928	6
ENSSSCG00000031712	ENSSSCG00000031712	0.182904	0.0958423	5
ENSSSCG00000008808	ENSSSCG00000008808	2.38956	-0.618946	1
ENSSSCG00000005948	ENSSSCG00000005948	0.22474	1.32916	6
ENSSSCG00000004133	ENSSSCG00000004133	-0.170829	-1.76397	4
ENSSSCG00000035914	ENSSSCG00000035914	0.723845	0.0939215	5
ENSSSCG00000021220	ENSSSCG00000021220	-2.06237	-1.3227	7
ENSSSCG00000017306	ENSSSCG00000017306	-0.263353	-0.540401	4
ENSSSCG00000010639	ENSSSCG00000010639	-0.462286	-0.916341	4
ENSSSCG00000002829	ENSSSCG00000002829	0.85537	-1.2589	4
ENSSSCG00000012020	ENSSSCG00000012020	-6.08753	-0.18473	8
ENSSSCG00000004955	ENSSSCG00000004955	0.349661	0.182855	5
ENSSSCG00000032015	ENSSSCG00000032015	0.242672	-0.418668	4
ENSSSCG00000003150	ENSSSCG00000003150	-2.55693	-0.434956	7
ENSSSCG00000028869	ENSSSCG00000028869	0.0814526	0.400598	6
ENSSSCG00000004454	ENSSSCG00000004454	0.565286	-0.00258551	5
ENSSSCG00000028203	ENSSSCG00000028203	-0.346672	0.069242	5
ENSSSCG00000022126	ENSSSCG00000022126	0.170254	0.518263	6
ENSSSCG00000039148	ENSSSCG00000039148	-6.49266	-0.262549	8
ENSSSCG00000014195	ENSSSCG00000014195	-0.0566316	0.248233	5
ENSSSCG00000011102	ENSSSCG00000011102	1.03272	-0.676993	1
ENSSSCG00000038323	ENSSSCG00000038323	-0.181149	-0.162876	5
ENSSSCG00000031831	ENSSSCG00000031831	0.868563	-0.0785737	5
ENSSSCG00000038300	ENSSSCG00000038300	3.7472	-0.404299	1
ENSSSCG00000007431	ENSSSCG00000007431	0.0945084	0.0878575	5
ENSSSCG00000024310	ENSSSCG00000024310	1.54402	-0.0151494	2
ENSSSCG00000008950	ENSSSCG00000008950	-0.111572	0.641308	6
ENSSSCG00000006857	ENSSSCG00000006857	-0.844437	0.328498	6
ENSSSCG00000006288	ENSSSCG00000006288	-0.187201	-0.698633	4
ENSSSCG00000036383	ENSSSCG00000036383	0.0785419	-0.308808	4
ENSSSCG00000021241	ENSSSCG00000021241	0.263495	0.342435	6
ENSSSCG00000011946	ENSSSCG00000011946	-0.35442	-0.133484	5
ENSSSCG00000025560	ENSSSCG00000025560	0.0668905	-0.252673	5
ENSSSCG00000010184	ENSSSCG00000010184	0.504647	0.234685	5
ENSSSCG00000008976	ENSSSCG00000008976	-0.259592	0.935421	6
ENSSSCG00000007153	ENSSSCG00000007153	0.108763	0.841777	6
ENSSSCG00000023333	ENSSSCG00000023333	-0.447853	0.0151375	5
ENSSSCG00000003187	ENSSSCG00000003187	-0.367679	-0.250831	5
ENSSSCG00000039962	ENSSSCG00000039962	0.0396728	0.432507	6
ENSSSCG00000030149	ENSSSCG00000030149	-0.110027	-0.642727	4
ENSSSCG00000002749	ENSSSCG00000002749	-0.437467	0.814183	6
ENSSSCG00000028178	ENSSSCG00000028178	1.71879	-0.840603	1
ENSSSCG00000023666	ENSSSCG00000023666	0.157408	-0.151919	5
ENSSSCG00000005590	ENSSSCG00000005590	0.255515	0.27498	6
ENSSSCG00000014369	ENSSSCG00000014369	-0.197166	-0.332154	4
ENSSSCG00000016720	ENSSSCG00000016720	-0.0250974	-0.914616	4
ENSSSCG00000017908	ENSSSCG00000017908	1.16176	-1.01022	1
ENSSSCG00000017232	ENSSSCG00000017232	-0.471169	0.579772	6
ENSSSCG00000016478	ENSSSCG00000016478	0.112018	0.182151	5
ENSSSCG00000011806	ENSSSCG00000011806	-0.136885	-0.616741	4
ENSSSCG00000014108	ENSSSCG00000014108	3.41985	-1.6169	1
ENSSSCG00000017472	ENSSSCG00000017472	9.34152	0.227663	2
ENSSSCG00000002795	ENSSSCG00000002795	-0.0491824	0.00096927	5
ENSSSCG00000017907	ENSSSCG00000017907	0.77227	-0.0108507	5
ENSSSCG00000007978	ENSSSCG00000007978	-0.474642	2.10025	6
ENSSSCG00000014316	ENSSSCG00000014316	-0.203726	-0.0606817	5
ENSSSCG00000014315	ENSSSCG00000014315	-0.00230599	-0.456657	4
ENSSSCG00000009468	ENSSSCG00000009468	0.281968	0.0407042	5
ENSSSCG00000006463	ENSSSCG00000006463	0.151746	-0.214795	5
ENSSSCG00000006395	ENSSSCG00000006395	1.06578	-0.920414	1
ENSSSCG00000009413	ENSSSCG00000009413	0.0912599	0.131424	5
ENSSSCG00000009412	ENSSSCG00000009412	-0.00101656	0.604795	6
ENSSSCG00000009851	ENSSSCG00000009851	0.0355605	0.488171	6
ENSSSCG00000010093	ENSSSCG00000010093	-0.0132081	0.0211718	5
ENSSSCG00000010077	ENSSSCG00000010077	0.00782282	-0.583806	4
ENSSSCG00000022741	ENSSSCG00000022741	-1.76816	-0.51632	7
ENSSSCG00000014232	ENSSSCG00000014232	0.0913938	-0.630229	4
ENSSSCG00000003088	ENSSSCG00000003088	0.680932	0.107232	5
ENSSSCG00000012440	ENSSSCG00000012440	-0.0070581	-0.582057	4
ENSSSCG00000012960	ENSSSCG00000012960	-1.13954	-0.476611	7
ENSSSCG00000012644	ENSSSCG00000012644	0.0495251	-0.783361	4
ENSSSCG00000001089	ENSSSCG00000001089	0.491409	-0.437875	4
ENSSSCG00000012328	ENSSSCG00000012328	-0.0662053	0.335597	6
ENSSSCG00000009237	ENSSSCG00000009237	-1.56038	-2.78171	7
ENSSSCG00000008913	ENSSSCG00000008913	0.261303	0.402614	6
ENSSSCG00000001613	ENSSSCG00000001613	0.367953	-0.286318	4
ENSSSCG00000001596	ENSSSCG00000001596	-2.20644	-0.490765	7
ENSSSCG00000001570	ENSSSCG00000001570	0.572142	0.216676	5
ENSSSCG00000009222	ENSSSCG00000009222	1.09612	-0.624506	1
ENSSSCG00000012277	ENSSSCG00000012277	-0.388752	-0.614469	4
ENSSSCG00000008998	ENSSSCG00000008998	0.0259988	0.340877	6
ENSSSCG00000008997	ENSSSCG00000008997	-1.37018	0.39756	9
ENSSSCG00000015844	ENSSSCG00000015844	-0.192829	0.40684	6
ENSSSCG00000017470	ENSSSCG00000017470	-1.47164	0.376065	9
ENSSSCG00000017159	ENSSSCG00000017159	0.0918915	-0.503789	4
ENSSSCG00000015799	ENSSSCG00000015799	-0.499864	0.09786	5
ENSSSCG00000005751	ENSSSCG00000005751	0.0684629	-0.0319706	5
ENSSSCG00000004306	ENSSSCG00000004306	1.63053	0.805413	3
ENSSSCG00000015662	ENSSSCG00000015662	-0.0581795	0.0392905	5
ENSSSCG00000005699	ENSSSCG00000005699	-0.186899	0.593723	6
ENSSSCG00000009126	ENSSSCG00000009126	0.414344	0.772445	6
ENSSSCG00000006308	ENSSSCG00000006308	0.0826059	0.257163	5
ENSSSCG00000004216	ENSSSCG00000004216	2.13282	-0.271658	1
ENSSSCG00000014040	ENSSSCG00000014040	-3.18164	2.51895	9
ENSSSCG00000002341	ENSSSCG00000002341	1.59194	0.754608	3
ENSSSCG00000013655	ENSSSCG00000013655	-1.11794	0.273612	9
ENSSSCG00000004180	ENSSSCG00000004180	-0.503493	0.0684144	5
ENSSSCG00000010682	ENSSSCG00000010682	-0.0109272	-0.331305	4
ENSSSCG00000008792	ENSSSCG00000008792	0.731799	0.244066	5
ENSSSCG00000006862	ENSSSCG00000006862	-1.03781	-0.508063	7
ENSSSCG00000039921	ENSSSCG00000039921	-0.748031	0.592656	6
ENSSSCG00000036331	ENSSSCG00000036331	0.0702582	0.0564179	5
ENSSSCG00000028277	ENSSSCG00000028277	0.28604	0.0564179	5
ENSSSCG00000014007	ENSSSCG00000014007	7.95781	-0.198418	2
ENSSSCG00000015270	ENSSSCG00000015270	-1.04024	0.431917	9
ENSSSCG00000013934	ENSSSCG00000013934	-0.309296	0.163376	5
ENSSSCG00000004145	ENSSSCG00000004145	-0.426902	-0.994659	4
ENSSSCG00000003819	ENSSSCG00000003819	-0.0429458	0.0827923	5
ENSSSCG00000038854	ENSSSCG00000038854	-5.07582	-0.487099	7
ENSSSCG00000002135	ENSSSCG00000002135	3.14394	1.91071	3
ENSSSCG00000010545	ENSSSCG00000010545	0.522235	0.560869	6
ENSSSCG00000003766	ENSSSCG00000003766	1.03331	0.164034	2
ENSSSCG00000015444	ENSSSCG00000015444	-0.641946	0.0376657	5
ENSSSCG00000003722	ENSSSCG00000003722	-0.364735	1.03919	6
ENSSSCG00000007116	ENSSSCG00000007116	1.81939	-0.644397	1
ENSSSCG00000006709	ENSSSCG00000006709	-0.10504	0.0197285	5
ENSSSCG00000004058	ENSSSCG00000004058	0.0446826	0.182132	5
ENSSSCG00000007358	ENSSSCG00000007358	-3.5562	-0.686161	7
ENSSSCG00000015326	ENSSSCG00000015326	0.295072	-0.0839883	5
ENSSSCG00000011801	ENSSSCG00000011801	-0.877383	-0.333852	4
ENSSSCG00000011800	ENSSSCG00000011800	0.140721	-0.354436	4
ENSSSCG00000011522	ENSSSCG00000011522	0.0828218	1.6075	6
ENSSSCG00000011485	ENSSSCG00000011485	0.358155	-0.126445	5
ENSSSCG00000013318	ENSSSCG00000013318	-0.356436	0.520389	6
ENSSSCG00000013302	ENSSSCG00000013302	1.16772	0.354575	3
ENSSSCG00000013297	ENSSSCG00000013297	0.655875	-0.123931	5
ENSSSCG00000013281	ENSSSCG00000013281	0.658587	0.478417	6
ENSSSCG00000004703	ENSSSCG00000004703	-0.0509433	0.406435	6
ENSSSCG00000013252	ENSSSCG00000013252	0.668497	0.102133	5
ENSSSCG00000001910	ENSSSCG00000001910	0.397723	0.111992	5
ENSSSCG00000008374	ENSSSCG00000008374	-2.21378	-0.203664	8
ENSSSCG00000001873	ENSSSCG00000001873	0.0691556	-0.109673	5
ENSSSCG00000005267	ENSSSCG00000005267	-0.210339	0.458206	6
ENSSSCG00000011727	ENSSSCG00000011727	-6.76302	0.105313	8
ENSSSCG00000000712	ENSSSCG00000000712	-0.249288	-0.41093	4
ENSSSCG00000000431	ENSSSCG00000000431	-1.26944	-1.61667	7
ENSSSCG00000033913	ENSSSCG00000033913	-0.0927082	0.192173	5
ENSSSCG00000000660	ENSSSCG00000000660	1.55746	-0.0188873	2
ENSSSCG00000016887	ENSSSCG00000016887	0.0365563	-0.106408	5
ENSSSCG00000016859	ENSSSCG00000016859	-0.843218	0.827188	6
ENSSSCG00000004658	ENSSSCG00000004658	6.02294	-0.0782695	2
ENSSSCG00000016851	ENSSSCG00000016851	-0.11333	-0.065435	5
ENSSSCG00000016548	ENSSSCG00000016548	-0.493324	0.454146	6
ENSSSCG00000011609	ENSSSCG00000011609	-0.0957426	0.224818	5
ENSSSCG00000000368	ENSSSCG00000000368	0.0999477	-0.908174	4
ENSSSCG00000011386	ENSSSCG00000011386	0.105707	0.381237	6
ENSSSCG00000000916	ENSSSCG00000000916	0.261367	-0.0565813	5
ENSSSCG00000000891	ENSSSCG00000000891	-0.741805	0.46746	6
ENSSSCG00000000576	ENSSSCG00000000576	-0.193486	0.262561	5
ENSSSCG00000000071	ENSSSCG00000000071	-0.157952	0.93905	6
ENSSSCG00000011299	ENSSSCG00000011299	2.32144	-0.0615815	2
ENSSSCG00000000857	ENSSSCG00000000857	-4.05803	1.08891	9
ENSSSCG00000000849	ENSSSCG00000000849	-2.74498	-0.194242	8
ENSSSCG00000016461	ENSSSCG00000016461	0.449355	-0.922555	4
ENSSSCG00000016174	ENSSSCG00000016174	6.45195	0.140517	2
ENSSSCG00000004789	ENSSSCG00000004789	-3.50768	-0.843427	7
ENSSSCG00000039102	ENSSSCG00000039102	0.578012	-2.24314	4
ENSSSCG00000014924	ENSSSCG00000014924	-0.518634	0.251845	5
ENSSSCG00000008072	ENSSSCG00000008072	0.128826	-0.158875	5
ENSSSCG00000007692	ENSSSCG00000007692	-0.393739	0.0660273	5
ENSSSCG00000006062	ENSSSCG00000006062	-0.899422	-0.229633	5
ENSSSCG00000001011	ENSSSCG00000001011	0.551661	-0.58518	4
ENSSSCG00000015710	ENSSSCG00000015710	0.482179	0.301088	6
ENSSSCG00000006830	ENSSSCG00000006830	-0.148157	-2.31067	4
ENSSSCG00000006777	ENSSSCG00000006777	1.30086	0.657174	3
ENSSSCG00000004700	ENSSSCG00000004700	2.39162	-0.0905107	2
ENSSSCG00000045712	ENSSSCG00000045712	0.229264	-0.334792	4
ENSSSCG00000029030	ENSSSCG00000029030	-0.164912	1.37967	6
ENSSSCG00000028758	ENSSSCG00000028758	0.0408293	1.06832	6
ENSSSCG00000029449	ENSSSCG00000029449	-0.762457	0.461814	6
ENSSSCG00000006018	ENSSSCG00000006018	0.115126	0.158912	5
ENSSSCG00000023080	ENSSSCG00000023080	-0.146148	-0.012077	5
ENSSSCG00000023235	ENSSSCG00000023235	-0.292298	1.0366	6
ENSSSCG00000014117	ENSSSCG00000014117	0.490488	0.363647	6
ENSSSCG00000027801	ENSSSCG00000027801	4.26284	-0.524516	1
ENSSSCG00000022404	ENSSSCG00000022404	0.494976	-0.132112	5
ENSSSCG00000025176	ENSSSCG00000025176	-4.54192	0.349753	9
ENSSSCG00000040986	ENSSSCG00000040986	-1.03147	0.500657	9
ENSSSCG00000026425	ENSSSCG00000026425	0.26905	0.42071	6
ENSSSCG00000029230	ENSSSCG00000029230	0.251463	0.0718107	5
ENSSSCG00000023165	ENSSSCG00000023165	-0.72065	0.176973	5
ENSSSCG00000029570	ENSSSCG00000029570	2.08272	-0.106841	2
ENSSSCG00000023264	ENSSSCG00000023264	2.68914	-0.037612	2
ENSSSCG00000027778	ENSSSCG00000027778	6.80113	0.10203	2
ENSSSCG00000021612	ENSSSCG00000021612	0.356728	1.91985	6
ENSSSCG00000027466	ENSSSCG00000027466	0.318402	-0.163356	5
ENSSSCG00000025631	ENSSSCG00000025631	0.0151832	-0.518785	4
ENSSSCG00000025020	ENSSSCG00000025020	-0.0557507	0.800796	6
ENSSSCG00000028612	ENSSSCG00000028612	-0.376477	-0.191822	5
ENSSSCG00000025675	ENSSSCG00000025675	0.205771	-0.277712	4
ENSSSCG00000021208	ENSSSCG00000021208	-4.28763	0.0244294	8
ENSSSCG00000024314	ENSSSCG00000024314	-1.01988	0.34642	9
ENSSSCG00000028350	ENSSSCG00000028350	5.0026	0.286107	3
ENSSSCG00000023374	ENSSSCG00000023374	-0.197757	-0.249585	5
ENSSSCG00000022701	ENSSSCG00000022701	-1.00584	-0.614931	7
ENSSSCG00000029715	ENSSSCG00000029715	-0.281388	-0.433026	4
ENSSSCG00000022039	ENSSSCG00000022039	-4.71321	-0.530182	7
ENSSSCG00000022230	ENSSSCG00000022230	0.292325	0.153792	5
ENSSSCG00000028022	ENSSSCG00000028022	0.272428	0.16154	5
ENSSSCG00000029411	ENSSSCG00000029411	0.0759724	-0.136065	5
ENSSSCG00000021067	ENSSSCG00000021067	-0.394976	2.4772	6
ENSSSCG00000025698	ENSSSCG00000025698	-0.421149	-1.59486	4
ENSSSCG00000025561	ENSSSCG00000025561	0.0401861	-0.150054	5
ENSSSCG00000026602	ENSSSCG00000026602	3.43753	0.113994	2
ENSSSCG00000004509	ENSSSCG00000004509	2.24346	0.896434	3
ENSSSCG00000028814	ENSSSCG00000028814	0.498267	-0.771044	4
ENSSSCG00000027331	ENSSSCG00000027331	0.420502	-0.271141	4
ENSSSCG00000024347	ENSSSCG00000024347	1.52144	-0.450551	1
ENSSSCG00000011700	ENSSSCG00000011700	-0.357759	0.388778	6
ENSSSCG00000003410	ENSSSCG00000003410	-0.355347	-0.0127362	5
ENSSSCG00000004485	ENSSSCG00000004485	1.37211	0.201062	2
ENSSSCG00000012155	ENSSSCG00000012155	-0.494254	-0.0677334	5
ENSSSCG00000012818	ENSSSCG00000012818	-0.250728	-0.298562	4
ENSSSCG00000014171	ENSSSCG00000014171	0.216628	0.117721	5
ENSSSCG00000006588	ENSSSCG00000006588	1.35573	-0.145336	2
ENSSSCG00000013775	ENSSSCG00000013775	5.57959	0.464843	3
ENSSSCG00000011038	ENSSSCG00000011038	0.13603	0.227857	5
ENSSSCG00000015045	ENSSSCG00000015045	-0.0183156	0.0894997	5
ENSSSCG00000024914	ENSSSCG00000024914	1.49177	0.154527	2
ENSSSCG00000015815	ENSSSCG00000015815	-0.419217	-0.309239	4
ENSSSCG00000015896	ENSSSCG00000015896	-0.804127	-0.262656	5
ENSSSCG00000012278	ENSSSCG00000012278	0.40222	-0.275212	4
ENSSSCG00000017358	ENSSSCG00000017358	1.47837	0.747967	3
ENSSSCG00000023611	ENSSSCG00000023611	-0.236478	-0.264471	4
ENSSSCG00000014047	ENSSSCG00000014047	-0.622475	-0.695405	4
ENSSSCG00000016916	ENSSSCG00000016916	0.0113322	0.266519	6
ENSSSCG00000012699	ENSSSCG00000012699	-0.272199	0.557502	6
ENSSSCG00000014048	ENSSSCG00000014048	-1.07205	0.383125	9
ENSSSCG00000011101	ENSSSCG00000011101	-0.630047	1.85295	6
ENSSSCG00000036501	ENSSSCG00000036501	-0.0605443	0.887759	6
ENSSSCG00000037268	ENSSSCG00000037268	-0.221701	1.26391	6
ENSSSCG00000010537	ENSSSCG00000010537	0.120834	-0.292097	4
ENSSSCG00000011033	ENSSSCG00000011033	0.235371	-0.293906	4
ENSSSCG00000002873	ENSSSCG00000002873	-0.187447	-0.317687	4
ENSSSCG00000012974	ENSSSCG00000012974	-0.0917115	-0.0537411	5
ENSSSCG00000025751	ENSSSCG00000025751	6.75935	0.325898	3
ENSSSCG00000009216	ENSSSCG00000009216	1.94401	-0.0181467	2
ENSSSCG00000033675	ENSSSCG00000033675	-0.386005	0.0907283	5
ENSSSCG00000035392	ENSSSCG00000035392	0.0886912	-0.894886	4
ENSSSCG00000010313	ENSSSCG00000010313	-0.227195	0.0215208	5
ENSSSCG00000013746	ENSSSCG00000013746	-0.658532	2.34552	6
ENSSSCG00000011349	ENSSSCG00000011349	-0.0215679	-0.105929	5
ENSSSCG00000012999	ENSSSCG00000012999	-0.325293	-0.116802	5
ENSSSCG00000037579	ENSSSCG00000037579	0.364288	-0.691679	4
ENSSSCG00000013418	ENSSSCG00000013418	-0.397482	-0.313687	4
ENSSSCG00000013849	ENSSSCG00000013849	1.45365	-0.639927	1
ENSSSCG00000010067	ENSSSCG00000010067	-1.33946	0.315596	9
ENSSSCG00000004687	ENSSSCG00000004687	0.101237	-0.242789	5
ENSSSCG00000014538	ENSSSCG00000014538	0.00899538	1.06957	6
ENSSSCG00000003385	ENSSSCG00000003385	-0.234142	0.67631	6
ENSSSCG00000037360	ENSSSCG00000037360	2.00299	-0.183987	2
ENSSSCG00000008013	ENSSSCG00000008013	-0.114547	1.14454	6
ENSSSCG00000011171	ENSSSCG00000011171	-0.0197729	0.115027	5
ENSSSCG00000003885	ENSSSCG00000003885	0.119072	-1.31516	4
ENSSSCG00000017591	ENSSSCG00000017591	0.0994514	0.187578	5
ENSSSCG00000001463	ENSSSCG00000001463	0.281551	0.101292	5
ENSSSCG00000024351	ENSSSCG00000024351	0.0761737	4.87505	6
ENSSSCG00000039500	ENSSSCG00000039500	0.264307	-0.811708	4
ENSSSCG00000007188	ENSSSCG00000007188	0.0353666	0.538314	6
ENSSSCG00000000190	ENSSSCG00000000190	0.0821806	0.50716	6
ENSSSCG00000034896	ENSSSCG00000034896	-2.10459	0.554002	9
ENSSSCG00000000398	ENSSSCG00000000398	-4.53455	0.0414972	8
ENSSSCG00000007585	ENSSSCG00000007585	-0.612389	-0.256011	5
ENSSSCG00000013575	ENSSSCG00000013575	13.6495	-0.247851	2
ENSSSCG00000029879	ENSSSCG00000029879	-0.349095	-0.254845	5
ENSSSCG00000011848	ENSSSCG00000011848	0.302337	-0.394369	4
ENSSSCG00000035066	ENSSSCG00000035066	-0.162025	0.942774	6
ENSSSCG00000022742	ENSSSCG00000022742	2.17879	0.883439	3
